# Supplementary material for: μ-Oxalato-bis­[bis­(triphenyl­phosphine)copper(I)] dichloro­methane disolvate
Source: Acta Crystallogr Sect E Struct Rep Online. 2013 Jan 31;69(Pt 2):m126. doi: 10.1107/S1600536813002080 (PMC3569214; doi:10.1107/S1600536813002080)
Supplement: Supplementary file 1 [file e-69-0m126-sup1.cif]

##############################################################################
#                                                                            #
# This CIF contains the data in a paper accepted for publication in          #
# Acta Crystallographica Section E. It conforms to the requirements of       #
# Notes for Authors for Acta Crystallographica Section E, and has been       #
# peer reviewed under the auspices of the IUCr Commission on Journals.       #
#                                                                            #
# Full details of the Crystallographic Information File format               #
# are given in the paper "The Crystallographic Information File (CIF):       #
# a New Standard Archive File for Crystallography" by S. R. Hall, F. H.      #
# Allen and I. D. Brown [Acta Cryst. (1991), A47, 655-685].                  #
#                                                                            #
# The current version of the core CIF dictionary is obtainable from          #
# ftp://ftp.iucr.org/pub/cif_core.dic.                                       #
#                                                                            #
# Software is freely available for graphical display of the structure(s)     #
# in this CIF. For information consult the CIF software page                 #
# http://www.iucr.org/resources/cif/software.                                #
#                                                                            #
# This file may be used for bona fide research purposes within the           #
# scientific community so long as proper attribution is given to the journal # 
# article from which it was obtained.                                        #
#                                                                            #
##############################################################################
data_I
_audit_creation_method     SHELXL-97
_chemical_name_systematic
;
\m-Oxalato-bis[bis(triphenylphosphine)copper(I)] dichloromethane disolvate
;
_chemical_name_common     ?
_chemical_formula_moiety     'C74 H60 Cu2 O4 P4, 2(C H2 Cl2)'
_chemical_formula_sum     'C76 H64 Cl4 Cu2 O4 P4'
_chemical_formula_iupac     '[Cu2 (C2 O4) (C18 H15 P)4], 2C H2 Cl2'
_chemical_formula_weight     1434.03
_chemical_melting_point     ?
_symmetry_cell_setting     monoclinic
_symmetry_space_group_name_H-M     'P 21/c'
_symmetry_space_group_name_Hall     '-P 2ybc'
loop_
    _symmetry_equiv_pos_as_xyz
    'x, y, z'
    '-x, y+1/2, -z+1/2'
    '-x, -y, -z'
    'x, -y-1/2, z-1/2'
_cell_length_a     13.4735(4)
_cell_length_b     14.7294(4)
_cell_length_c     18.2282(6)
_cell_angle_alpha     90.00
_cell_angle_beta     109.2550(10)
_cell_angle_gamma     90.00
_cell_volume     3415.14(18)
_cell_formula_units_Z     2
_cell_measurement_reflns_used     8477
_cell_measurement_theta_min     2.67
_cell_measurement_theta_max     26.36
_cell_measurement_temperature     100(2)
_exptl_crystal_description     block
_exptl_crystal_colour     colourless
_exptl_crystal_size_max     0.30
_exptl_crystal_size_mid     0.25
_exptl_crystal_size_min     0.20
_exptl_crystal_density_diffrn     1.395
_exptl_crystal_density_meas     ?
_exptl_crystal_density_method     'not measured'
_exptl_crystal_F_000     1476
_exptl_absorpt_coefficient_mu     0.923
_exptl_absorpt_correction_type     multi-scan
_exptl_absorpt_process_details     '(SADABS; Bruker, 2007)'
_exptl_absorpt_correction_T_min     0.7693
_exptl_absorpt_correction_T_max     0.8370
_exptl_special_details
;
;
_diffrn_ambient_temperature     100(2)
_diffrn_radiation_type     MoK\a
_diffrn_radiation_wavelength     0.71073
_diffrn_radiation_source     'high-brilliance I\mS microsource'
_diffrn_radiation_monochromator     'doubly curved mirrors'
_diffrn_measurement_device_type
           'Bruker Kappa diffractometer equipped with a Photon100 CMOS detector'
_diffrn_measurement_method     '\f and \w scans'
_diffrn_detector_area_resol_mean     ?
_diffrn_reflns_number     27318
_diffrn_reflns_av_R_equivalents     0.0527
_diffrn_reflns_av_sigmaI/netI     0.0457
_diffrn_reflns_theta_min     2.67
_diffrn_reflns_theta_max     26.43
_diffrn_reflns_theta_full     25.00
_diffrn_measured_fraction_theta_max     0.990
_diffrn_measured_fraction_theta_full     0.998
_diffrn_reflns_limit_h_min     -16
_diffrn_reflns_limit_h_max     16
_diffrn_reflns_limit_k_min     -18
_diffrn_reflns_limit_k_max     18
_diffrn_reflns_limit_l_min     -22
_diffrn_reflns_limit_l_max     21
_diffrn_standards_number     0
_diffrn_standards_interval_count     0
_diffrn_standards_interval_time     0
_diffrn_standards_decay_%     0
_refine_special_details
;
Refinement of <i>F</i>^2^ against ALL reflections. The weighted <i>R</i>-factor
<i>wR</i> and goodness of fit <i>S</i> are based on <i>F</i>^2^, conventional
<i>R</i>-factors <i>R</i> are based on <i>F</i>, with <i>F</i> set to zero for
negative <i>F</i>^2^. The threshold expression of <i>F</i>^2^ >
\s(<i>F</i>^2^) is used only for calculating <i>R</i>-factors(gt) <i>etc</i>.
and is not relevant to the choice of reflections for refinement.
<i>R</i>-factors based on <i>F</i>^2^ are statistically about twice as large
as those based on <i>F</i>, and <i>R</i>- factors based on ALL data will be
even larger.
;
_reflns_number_total     6960
_reflns_number_gt     5738
_reflns_threshold_expression     I>2\s(I)
_refine_ls_structure_factor_coef     Fsqd
_refine_ls_matrix_type     full
_refine_ls_R_factor_all     0.0493
_refine_ls_R_factor_gt     0.0354
_refine_ls_wR_factor_gt     0.0817
_refine_ls_wR_factor_ref     0.0875
_refine_ls_goodness_of_fit_ref     1.012
_refine_ls_restrained_S_all     1.012
_refine_ls_number_reflns     6960
_refine_ls_number_parameters     406
_refine_ls_number_restraints     0
_refine_ls_hydrogen_treatment     constr
_refine_ls_weighting_scheme     calc
_refine_ls_weighting_details
         'calc w=1/[\s^2^(Fo^2^)+(0.0382P)^2^+2.6822P] where P=(Fo^2^+2Fc^2^)/3'
_atom_sites_solution_hydrogens     geom
_atom_sites_solution_primary     direct
_atom_sites_solution_secondary     difmap
_refine_ls_shift/su_max     0.002
_refine_ls_shift/su_mean     0.000
_refine_diff_density_max     0.826
_refine_diff_density_min     -0.546
_refine_ls_extinction_method     none
_refine_ls_extinction_coef     ?
loop_
    _atom_type_symbol
    _atom_type_description
    _atom_type_scat_dispersion_real
    _atom_type_scat_dispersion_imag
    _atom_type_scat_source
    'C' 'C' 0.0033 0.0016
                         'International Tables Vol C Tables 4.2.6.8 and 6.1.1.4'
    'H' 'H' 0.0000 0.0000
                         'International Tables Vol C Tables 4.2.6.8 and 6.1.1.4'
    'O' 'O' 0.0106 0.0060
                         'International Tables Vol C Tables 4.2.6.8 and 6.1.1.4'
    'P' 'P' 0.1023 0.0942
                         'International Tables Vol C Tables 4.2.6.8 and 6.1.1.4'
    'Cu' 'Cu' 0.3201 1.2651
                         'International Tables Vol C Tables 4.2.6.8 and 6.1.1.4'
    'Cl' 'Cl' 0.1484 0.1585
                         'International Tables Vol C Tables 4.2.6.8 and 6.1.1.4'
_computing_data_collection     'APEX2 (Bruker, 2007)'
_computing_cell_refinement     'SAINT (Bruker, 2007)'
_computing_data_reduction     'SAINT (Bruker, 2007)'
_computing_structure_solution     'SHELXS97 (Sheldrick, 2008)'
_computing_structure_refinement     'SHELXL97 (Sheldrick, 2008)'
_computing_molecular_graphics     'PLATON (Spek, 2009)'
_computing_publication_material
                  'SHELXTL (Sheldrick, 2008) and CHEMDRAW (Cambridgesoft, 2003)'
loop_
    _atom_site_type_symbol
    _atom_site_label
    _atom_site_fract_x
    _atom_site_fract_y
    _atom_site_fract_z
    _atom_site_U_iso_or_equiv
    _atom_site_adp_type
    _atom_site_calc_flag
    _atom_site_refinement_flags
    _atom_site_occupancy
    _atom_site_symmetry_multiplicity
    _atom_site_disorder_assembly
    _atom_site_disorder_group
    Cu Cu1 0.125878(19) 0.366123(17) 0.583149(14) 0.01365(8) Uani d . 1 1 . .
    P P1 0.07910(4) 0.22305(4) 0.55130(3) 0.01249(12) Uani d . 1 1 . .
    P P2 0.28337(4) 0.41243(4) 0.65979(3) 0.01340(12) Uani d . 1 1 . .
    O O1 0.10808(11) 0.44751(10) 0.48437(8) 0.0150(3) Uani d . 1 1 . .
    O O2 -0.00215(11) 0.44403(10) 0.58463(8) 0.0159(3) Uani d . 1 1 . .
    C C1 0.03183(15) 0.50110(14) 0.47093(11) 0.0122(4) Uani d . 1 1 . .
    C C2 0.18062(16) 0.13501(14) 0.57999(11) 0.0137(4) Uani d . 1 1 . .
    C C3 0.25280(17) 0.13802(15) 0.65523(12) 0.0171(4) Uani d . 1 1 . .
    H H3A 0.2519 0.1878 0.6881 0.021 Uiso calc R 1 1 . .
    C C4 0.32562(17) 0.06921(16) 0.68236(12) 0.0210(5) Uani d . 1 1 . .
    H H4A 0.3737 0.0716 0.7339 0.025 Uiso calc R 1 1 . .
    C C5 0.32864(17) -0.00325(15) 0.63458(13) 0.0207(5) Uani d . 1 1 . .
    H H5A 0.3779 -0.0510 0.6535 0.025 Uiso calc R 1 1 . .
    C C6 0.25906(17) -0.00560(15) 0.55883(13) 0.0193(5) Uani d . 1 1 . .
    H H6A 0.2621 -0.0543 0.5255 0.023 Uiso calc R 1 1 . .
    C C7 0.18551(17) 0.06262(14) 0.53183(12) 0.0158(4) Uani d . 1 1 . .
    H H7A 0.1379 0.0602 0.4801 0.019 Uiso calc R 1 1 . .
    C C8 -0.01994(16) 0.17979(14) 0.59146(11) 0.0149(4) Uani d . 1 1 . .
    C C9 -0.01072(18) 0.09664(15) 0.62985(12) 0.0189(5) Uani d . 1 1 . .
    H H9A 0.0494 0.0597 0.6366 0.023 Uiso calc R 1 1 . .
    C C10 -0.08918(19) 0.06765(16) 0.65827(13) 0.0247(5) Uani d . 1 1 . .
    H H10A -0.0819 0.0114 0.6850 0.030 Uiso calc R 1 1 . .
    C C11 -0.17783(19) 0.12024(16) 0.64786(13) 0.0244(5) Uani d . 1 1 . .
    H H11A -0.2318 0.0999 0.6668 0.029 Uiso calc R 1 1 . .
    C C12 -0.18743(18) 0.20289(17) 0.60956(13) 0.0246(5) Uani d . 1 1 . .
    H H12A -0.2485 0.2389 0.6019 0.029 Uiso calc R 1 1 . .
    C C13 -0.10859(17) 0.23327(15) 0.58236(12) 0.0197(5) Uani d . 1 1 . .
    H H13A -0.1150 0.2907 0.5575 0.024 Uiso calc R 1 1 . .
    C C14 0.01648(16) 0.20439(14) 0.44683(11) 0.0141(4) Uani d . 1 1 . .
    C C15 -0.05785(17) 0.13649(15) 0.41739(12) 0.0179(4) Uani d . 1 1 . .
    H H15A -0.0780 0.0982 0.4520 0.021 Uiso calc R 1 1 . .
    C C16 -0.10276(19) 0.12437(15) 0.33775(12) 0.0219(5) Uani d . 1 1 . .
    H H16A -0.1545 0.0787 0.3180 0.026 Uiso calc R 1 1 . .
    C C17 -0.07221(19) 0.17883(16) 0.28711(12) 0.0240(5) Uani d . 1 1 . .
    H H17A -0.1021 0.1698 0.2326 0.029 Uiso calc R 1 1 . .
    C C18 0.00167(19) 0.24642(16) 0.31567(13) 0.0243(5) Uani d . 1 1 . .
    H H18A 0.0226 0.2836 0.2807 0.029 Uiso calc R 1 1 . .
    C C19 0.04551(17) 0.26022(15) 0.39536(12) 0.0179(4) Uani d . 1 1 . .
    H H19A 0.0951 0.3076 0.4148 0.021 Uiso calc R 1 1 . .
    C C20 0.31334(16) 0.41751(14) 0.76456(11) 0.0148(4) Uani d . 1 1 . .
    C C21 0.25409(18) 0.36501(15) 0.79846(13) 0.0203(5) Uani d . 1 1 . .
    H H21A 0.1967 0.3301 0.7666 0.024 Uiso calc R 1 1 . .
    C C22 0.27853(19) 0.36349(16) 0.87860(13) 0.0241(5) Uani d . 1 1 . .
    H H22A 0.2380 0.3274 0.9014 0.029 Uiso calc R 1 1 . .
    C C23 0.36174(19) 0.41440(16) 0.92545(12) 0.0226(5) Uani d . 1 1 . .
    H H23A 0.3788 0.4127 0.9803 0.027 Uiso calc R 1 1 . .
    C C24 0.41993(18) 0.46772(16) 0.89227(12) 0.0221(5) Uani d . 1 1 . .
    H H24A 0.4766 0.5031 0.9245 0.027 Uiso calc R 1 1 . .
    C C25 0.39610(17) 0.46986(15) 0.81225(12) 0.0181(4) Uani d . 1 1 . .
    H H25A 0.4361 0.5070 0.7898 0.022 Uiso calc R 1 1 . .
    C C26 0.38700(16) 0.34037(14) 0.64731(12) 0.0147(4) Uani d . 1 1 . .
    C C27 0.46538(17) 0.29877(15) 0.70808(13) 0.0195(5) Uani d . 1 1 . .
    H H27A 0.4705 0.3108 0.7604 0.023 Uiso calc R 1 1 . .
    C C28 0.53603(19) 0.23968(16) 0.69202(15) 0.0269(5) Uani d . 1 1 . .
    H H28A 0.5885 0.2106 0.7335 0.032 Uiso calc R 1 1 . .
    C C29 0.53046(19) 0.22288(16) 0.61622(15) 0.0285(6) Uani d . 1 1 . .
    H H29A 0.5793 0.1828 0.6056 0.034 Uiso calc R 1 1 . .
    C C30 0.4533(2) 0.26483(16) 0.55562(14) 0.0272(5) Uani d . 1 1 . .
    H H30A 0.4499 0.2541 0.5035 0.033 Uiso calc R 1 1 . .
    C C31 0.38112(18) 0.32224(16) 0.57094(12) 0.0216(5) Uani d . 1 1 . .
    H H31A 0.3273 0.3494 0.5292 0.026 Uiso calc R 1 1 . .
    C C32 0.31737(17) 0.52613(14) 0.63571(11) 0.0170(4) Uani d . 1 1 . .
    C C33 0.24358(19) 0.59455(16) 0.62971(13) 0.0246(5) Uani d . 1 1 . .
    H H33A 0.1800 0.5811 0.6393 0.029 Uiso calc R 1 1 . .
    C C34 0.2629(2) 0.68252(17) 0.60975(15) 0.0343(6) Uani d . 1 1 . .
    H H34A 0.2128 0.7291 0.6063 0.041 Uiso calc R 1 1 . .
    C C35 0.3542(2) 0.70211(18) 0.59500(15) 0.0372(7) Uani d . 1 1 . .
    H H35A 0.3667 0.7619 0.5807 0.045 Uiso calc R 1 1 . .
    C C36 0.4276(2) 0.63505(18) 0.60101(15) 0.0340(6) Uani d . 1 1 . .
    H H36A 0.4910 0.6490 0.5913 0.041 Uiso calc R 1 1 . .
    C C37 0.40962(19) 0.54707(16) 0.62126(13) 0.0245(5) Uani d . 1 1 . .
    H H37A 0.4606 0.5012 0.6252 0.029 Uiso calc R 1 1 . .
    Cl Cl1 0.26132(6) 0.38380(5) 0.35916(4) 0.04137(18) Uani d . 1 1 . .
    Cl Cl2 0.32029(5) 0.57549(5) 0.36247(4) 0.04004(17) Uani d . 1 1 . .
    C C38 0.2329(3) 0.4967(2) 0.3772(3) 0.0854(16) Uani d . 1 1 . .
    H H38B 0.1610 0.5118 0.3428 0.102 Uiso calc R 1 1 . .
    H H38A 0.2337 0.5015 0.4316 0.102 Uiso calc R 1 1 . .
loop_
    _atom_site_aniso_label
    _atom_site_aniso_U_11
    _atom_site_aniso_U_22
    _atom_site_aniso_U_33
    _atom_site_aniso_U_12
    _atom_site_aniso_U_13
    _atom_site_aniso_U_23
    Cu1 0.01215(14) 0.01202(14) 0.01490(13) 0.00153(10) 0.00195(10) 0.00055(10)
    P1 0.0126(3) 0.0118(3) 0.0126(2) 0.0010(2) 0.0035(2) 0.00036(19)
    P2 0.0116(3) 0.0140(3) 0.0135(2) 0.0009(2) 0.0027(2) -0.0001(2)
    O1 0.0134(7) 0.0150(7) 0.0178(7) 0.0033(6) 0.0065(6) 0.0027(6)
    O2 0.0168(8) 0.0157(7) 0.0163(7) 0.0029(6) 0.0070(6) 0.0035(6)
    C1 0.0108(10) 0.0102(10) 0.0142(9) -0.0025(8) 0.0021(8) -0.0034(8)
    C2 0.0128(10) 0.0138(10) 0.0161(10) 0.0008(8) 0.0071(8) 0.0040(8)
    C3 0.0175(11) 0.0155(11) 0.0178(10) 0.0000(9) 0.0052(8) -0.0012(8)
    C4 0.0169(11) 0.0255(12) 0.0172(10) 0.0022(9) 0.0010(9) 0.0031(9)
    C5 0.0147(11) 0.0189(11) 0.0289(11) 0.0047(9) 0.0079(9) 0.0070(9)
    C6 0.0205(11) 0.0160(11) 0.0246(11) 0.0016(9) 0.0119(9) -0.0007(9)
    C7 0.0150(10) 0.0173(11) 0.0165(10) -0.0006(9) 0.0070(8) 0.0001(8)
    C8 0.0151(10) 0.0170(11) 0.0121(9) -0.0026(9) 0.0038(8) -0.0031(8)
    C9 0.0204(11) 0.0182(11) 0.0201(10) -0.0006(9) 0.0092(9) -0.0009(9)
    C10 0.0322(14) 0.0218(12) 0.0230(11) -0.0067(10) 0.0131(10) 0.0004(9)
    C11 0.0248(13) 0.0285(13) 0.0248(12) -0.0102(10) 0.0148(10) -0.0090(10)
    C12 0.0174(12) 0.0282(13) 0.0299(12) -0.0016(10) 0.0103(10) -0.0094(10)
    C13 0.0183(11) 0.0191(12) 0.0223(11) -0.0003(9) 0.0077(9) -0.0035(9)
    C14 0.0131(10) 0.0143(10) 0.0144(9) 0.0040(8) 0.0039(8) -0.0001(8)
    C15 0.0184(11) 0.0163(11) 0.0170(10) 0.0003(9) 0.0032(8) 0.0023(8)
    C16 0.0226(12) 0.0179(12) 0.0201(11) -0.0022(9) 0.0001(9) -0.0008(9)
    C17 0.0293(13) 0.0243(12) 0.0140(10) 0.0026(10) 0.0012(9) 0.0003(9)
    C18 0.0319(13) 0.0220(12) 0.0197(11) -0.0023(10) 0.0095(10) 0.0040(9)
    C19 0.0186(11) 0.0171(11) 0.0182(10) -0.0012(9) 0.0063(9) -0.0007(8)
    C20 0.0142(10) 0.0146(11) 0.0157(10) 0.0025(8) 0.0052(8) -0.0010(8)
    C21 0.0191(11) 0.0214(12) 0.0216(11) -0.0034(9) 0.0083(9) -0.0048(9)
    C22 0.0282(13) 0.0256(13) 0.0242(11) -0.0035(10) 0.0162(10) -0.0003(9)
    C23 0.0270(13) 0.0261(13) 0.0158(10) 0.0015(10) 0.0087(9) -0.0012(9)
    C24 0.0204(12) 0.0251(12) 0.0196(10) -0.0029(10) 0.0049(9) -0.0040(9)
    C25 0.0160(11) 0.0211(12) 0.0174(10) -0.0002(9) 0.0056(8) 0.0007(9)
    C26 0.0147(10) 0.0120(10) 0.0193(10) -0.0003(8) 0.0079(8) -0.0001(8)
    C27 0.0161(11) 0.0199(12) 0.0210(10) 0.0019(9) 0.0040(9) 0.0003(9)
    C28 0.0171(12) 0.0220(12) 0.0395(14) 0.0045(10) 0.0066(10) 0.0019(10)
    C29 0.0240(13) 0.0196(12) 0.0497(15) 0.0025(10) 0.0226(12) -0.0036(11)
    C30 0.0363(14) 0.0220(13) 0.0315(13) -0.0033(11) 0.0221(11) -0.0058(10)
    C31 0.0258(12) 0.0206(12) 0.0192(10) 0.0007(10) 0.0088(9) 0.0020(9)
    C32 0.0178(11) 0.0154(11) 0.0144(9) -0.0003(9) 0.0007(8) -0.0005(8)
    C33 0.0194(12) 0.0204(12) 0.0273(12) 0.0023(10) -0.0013(9) -0.0004(10)
    C34 0.0358(15) 0.0176(13) 0.0365(14) 0.0076(11) -0.0056(11) 0.0019(11)
    C35 0.0493(17) 0.0201(13) 0.0329(14) -0.0060(12) 0.0012(12) 0.0103(11)
    C36 0.0391(16) 0.0296(14) 0.0358(14) -0.0068(12) 0.0158(12) 0.0087(11)
    C37 0.0259(13) 0.0227(12) 0.0254(11) 0.0005(10) 0.0091(10) 0.0048(10)
    Cl1 0.0484(4) 0.0482(4) 0.0329(3) -0.0163(3) 0.0207(3) 0.0031(3)
    Cl2 0.0320(4) 0.0366(4) 0.0549(4) 0.0016(3) 0.0188(3) -0.0048(3)
    C38 0.069(3) 0.053(2) 0.173(4) 0.033(2) 0.092(3) 0.070(3)
_geom_special_details
;
All e.s.d.'s (except the e.s.d. in the dihedral angle between two l.s. planes)
are estimated using the full covariance matrix. The cell e.s.d.'s are taken
into account individually in the estimation of e.s.d.'s in distances, angles
and torsion angles; correlations between e.s.d.'s in cell parameters are only
used when they are defined by crystal symmetry. An approximate (isotropic)
treatment of cell e.s.d.'s is used for estimating e.s.d.'s involving l.s.
planes.
;
loop_
    _geom_bond_atom_site_label_1
    _geom_bond_atom_site_label_2
    _geom_bond_site_symmetry_2
    _geom_bond_distance
    _geom_bond_publ_flag
    Cu1 O2 . 2.0794(14) ?
    Cu1 O1 . 2.1099(14) ?
    Cu1 P1 . 2.2213(6) ?
    Cu1 P2 . 2.2281(6) ?
    P1 C14 . 1.831(2) ?
    P1 C2 . 1.832(2) ?
    P1 C8 . 1.835(2) ?
    P2 C20 . 1.819(2) ?
    P2 C26 . 1.827(2) ?
    P2 C32 . 1.828(2) ?
    O1 C1 . 1.254(2) ?
    O2 C1 3_566 1.254(2) ?
    C1 O2 3_566 1.254(2) ?
    C1 C1 3_566 1.568(4) ?
    C2 C3 . 1.396(3) ?
    C2 C7 . 1.396(3) ?
    C3 C4 . 1.384(3) ?
    C3 H3A . 0.9500 ?
    C4 C5 . 1.387(3) ?
    C4 H4A . 0.9500 ?
    C5 C6 . 1.390(3) ?
    C5 H5A . 0.9500 ?
    C6 C7 . 1.383(3) ?
    C6 H6A . 0.9500 ?
    C7 H7A . 0.9500 ?
    C8 C13 . 1.394(3) ?
    C8 C9 . 1.396(3) ?
    C9 C10 . 1.389(3) ?
    C9 H9A . 0.9500 ?
    C10 C11 . 1.383(3) ?
    C10 H10A . 0.9500 ?
    C11 C12 . 1.388(3) ?
    C11 H11A . 0.9500 ?
    C12 C13 . 1.386(3) ?
    C12 H12A . 0.9500 ?
    C13 H13A . 0.9500 ?
    C14 C15 . 1.392(3) ?
    C14 C19 . 1.397(3) ?
    C15 C16 . 1.388(3) ?
    C15 H15A . 0.9500 ?
    C16 C17 . 1.384(3) ?
    C16 H16A . 0.9500 ?
    C17 C18 . 1.382(3) ?
    C17 H17A . 0.9500 ?
    C18 C19 . 1.391(3) ?
    C18 H18A . 0.9500 ?
    C19 H19A . 0.9500 ?
    C20 C21 . 1.394(3) ?
    C20 C25 . 1.398(3) ?
    C21 C22 . 1.388(3) ?
    C21 H21A . 0.9500 ?
    C22 C23 . 1.385(3) ?
    C22 H22A . 0.9500 ?
    C23 C24 . 1.382(3) ?
    C23 H23A . 0.9500 ?
    C24 C25 . 1.387(3) ?
    C24 H24A . 0.9500 ?
    C25 H25A . 0.9500 ?
    C26 C31 . 1.394(3) ?
    C26 C27 . 1.395(3) ?
    C27 C28 . 1.390(3) ?
    C27 H27A . 0.9500 ?
    C28 C29 . 1.381(3) ?
    C28 H28A . 0.9500 ?
    C29 C30 . 1.388(4) ?
    C29 H29A . 0.9500 ?
    C30 C31 . 1.384(3) ?
    C30 H30A . 0.9500 ?
    C31 H31A . 0.9500 ?
    C32 C37 . 1.388(3) ?
    C32 C33 . 1.394(3) ?
    C33 C34 . 1.393(4) ?
    C33 H33A . 0.9500 ?
    C34 C35 . 1.374(4) ?
    C34 H34A . 0.9500 ?
    C35 C36 . 1.376(4) ?
    C35 H35A . 0.9500 ?
    C36 C37 . 1.390(3) ?
    C36 H36A . 0.9500 ?
    C37 H37A . 0.9500 ?
    Cl1 C38 . 1.761(4) ?
    Cl2 C38 . 1.737(3) ?
    C38 H38B . 0.9900 ?
    C38 H38A . 0.9900 ?
loop_
    _geom_angle_atom_site_label_1
    _geom_angle_atom_site_label_2
    _geom_angle_atom_site_label_3
    _geom_angle_site_symmetry_1
    _geom_angle_site_symmetry_3
    _geom_angle
    _geom_angle_publ_flag
    O2 Cu1 O1 . . 80.57(5) ?
    O2 Cu1 P1 . . 111.21(4) ?
    O1 Cu1 P1 . . 111.92(4) ?
    O2 Cu1 P2 . . 116.46(4) ?
    O1 Cu1 P2 . . 100.25(4) ?
    P1 Cu1 P2 . . 125.72(2) ?
    C14 P1 C2 . . 103.61(9) ?
    C14 P1 C8 . . 102.50(9) ?
    C2 P1 C8 . . 102.30(9) ?
    C14 P1 Cu1 . . 114.07(7) ?
    C2 P1 Cu1 . . 118.44(7) ?
    C8 P1 Cu1 . . 113.96(7) ?
    C20 P2 C26 . . 103.91(9) ?
    C20 P2 C32 . . 103.18(9) ?
    C26 P2 C32 . . 103.90(10) ?
    C20 P2 Cu1 . . 120.45(7) ?
    C26 P2 Cu1 . . 110.67(7) ?
    C32 P2 Cu1 . . 113.10(7) ?
    C1 O1 Cu1 . . 112.31(12) ?
    C1 O2 Cu1 3_566 . 112.97(12) ?
    O2 C1 O1 3_566 . 125.87(18) ?
    O2 C1 C1 3_566 3_566 117.4(2) ?
    O1 C1 C1 . 3_566 116.8(2) ?
    C3 C2 C7 . . 118.68(19) ?
    C3 C2 P1 . . 118.08(16) ?
    C7 C2 P1 . . 123.14(16) ?
    C4 C3 C2 . . 120.7(2) ?
    C4 C3 H3A . . 119.7 ?
    C2 C3 H3A . . 119.7 ?
    C3 C4 C5 . . 120.2(2) ?
    C3 C4 H4A . . 119.9 ?
    C5 C4 H4A . . 119.9 ?
    C4 C5 C6 . . 119.5(2) ?
    C4 C5 H5A . . 120.2 ?
    C6 C5 H5A . . 120.2 ?
    C7 C6 C5 . . 120.3(2) ?
    C7 C6 H6A . . 119.8 ?
    C5 C6 H6A . . 119.8 ?
    C6 C7 C2 . . 120.52(19) ?
    C6 C7 H7A . . 119.7 ?
    C2 C7 H7A . . 119.7 ?
    C13 C8 C9 . . 119.1(2) ?
    C13 C8 P1 . . 117.61(16) ?
    C9 C8 P1 . . 123.27(16) ?
    C10 C9 C8 . . 120.3(2) ?
    C10 C9 H9A . . 119.9 ?
    C8 C9 H9A . . 119.9 ?
    C11 C10 C9 . . 120.4(2) ?
    C11 C10 H10A . . 119.8 ?
    C9 C10 H10A . . 119.8 ?
    C10 C11 C12 . . 119.5(2) ?
    C10 C11 H11A . . 120.2 ?
    C12 C11 H11A . . 120.2 ?
    C13 C12 C11 . . 120.5(2) ?
    C13 C12 H12A . . 119.7 ?
    C11 C12 H12A . . 119.7 ?
    C12 C13 C8 . . 120.2(2) ?
    C12 C13 H13A . . 119.9 ?
    C8 C13 H13A . . 119.9 ?
    C15 C14 C19 . . 119.30(19) ?
    C15 C14 P1 . . 122.34(16) ?
    C19 C14 P1 . . 118.36(16) ?
    C16 C15 C14 . . 120.4(2) ?
    C16 C15 H15A . . 119.8 ?
    C14 C15 H15A . . 119.8 ?
    C17 C16 C15 . . 120.0(2) ?
    C17 C16 H16A . . 120.0 ?
    C15 C16 H16A . . 120.0 ?
    C18 C17 C16 . . 120.1(2) ?
    C18 C17 H17A . . 119.9 ?
    C16 C17 H17A . . 119.9 ?
    C17 C18 C19 . . 120.2(2) ?
    C17 C18 H18A . . 119.9 ?
    C19 C18 H18A . . 119.9 ?
    C18 C19 C14 . . 119.9(2) ?
    C18 C19 H19A . . 120.0 ?
    C14 C19 H19A . . 120.0 ?
    C21 C20 C25 . . 119.10(19) ?
    C21 C20 P2 . . 118.78(16) ?
    C25 C20 P2 . . 122.08(16) ?
    C22 C21 C20 . . 120.3(2) ?
    C22 C21 H21A . . 119.9 ?
    C20 C21 H21A . . 119.9 ?
    C23 C22 C21 . . 120.2(2) ?
    C23 C22 H22A . . 119.9 ?
    C21 C22 H22A . . 119.9 ?
    C24 C23 C22 . . 119.9(2) ?
    C24 C23 H23A . . 120.0 ?
    C22 C23 H23A . . 120.0 ?
    C23 C24 C25 . . 120.3(2) ?
    C23 C24 H24A . . 119.8 ?
    C25 C24 H24A . . 119.8 ?
    C24 C25 C20 . . 120.1(2) ?
    C24 C25 H25A . . 119.9 ?
    C20 C25 H25A . . 119.9 ?
    C31 C26 C27 . . 119.2(2) ?
    C31 C26 P2 . . 116.21(16) ?
    C27 C26 P2 . . 124.47(16) ?
    C28 C27 C26 . . 120.0(2) ?
    C28 C27 H27A . . 120.0 ?
    C26 C27 H27A . . 120.0 ?
    C29 C28 C27 . . 120.5(2) ?
    C29 C28 H28A . . 119.7 ?
    C27 C28 H28A . . 119.7 ?
    C28 C29 C30 . . 119.7(2) ?
    C28 C29 H29A . . 120.1 ?
    C30 C29 H29A . . 120.1 ?
    C31 C30 C29 . . 120.2(2) ?
    C31 C30 H30A . . 119.9 ?
    C29 C30 H30A . . 119.9 ?
    C30 C31 C26 . . 120.4(2) ?
    C30 C31 H31A . . 119.8 ?
    C26 C31 H31A . . 119.8 ?
    C37 C32 C33 . . 119.0(2) ?
    C37 C32 P2 . . 124.09(17) ?
    C33 C32 P2 . . 116.90(17) ?
    C34 C33 C32 . . 120.2(2) ?
    C34 C33 H33A . . 119.9 ?
    C32 C33 H33A . . 119.9 ?
    C35 C34 C33 . . 120.2(2) ?
    C35 C34 H34A . . 119.9 ?
    C33 C34 H34A . . 119.9 ?
    C34 C35 C36 . . 120.0(2) ?
    C34 C35 H35A . . 120.0 ?
    C36 C35 H35A . . 120.0 ?
    C35 C36 C37 . . 120.4(3) ?
    C35 C36 H36A . . 119.8 ?
    C37 C36 H36A . . 119.8 ?
    C32 C37 C36 . . 120.2(2) ?
    C32 C37 H37A . . 119.9 ?
    C36 C37 H37A . . 119.9 ?
    Cl2 C38 Cl1 . . 113.68(18) ?
    Cl2 C38 H38B . . 108.8 ?
    Cl1 C38 H38B . . 108.8 ?
    Cl2 C38 H38A . . 108.8 ?
    Cl1 C38 H38A . . 108.8 ?
    H38B C38 H38A . . 107.7 ?
loop_
    _geom_torsion_atom_site_label_1
    _geom_torsion_atom_site_label_2
    _geom_torsion_atom_site_label_3
    _geom_torsion_atom_site_label_4
    _geom_torsion_site_symmetry_1
    _geom_torsion_site_symmetry_2
    _geom_torsion_site_symmetry_3
    _geom_torsion_site_symmetry_4
    _geom_torsion
    _geom_torsion_publ_flag
    O2 Cu1 P1 C14 . . . . 79.79(8) ?
    O1 Cu1 P1 C14 . . . . -8.32(9) ?
    P2 Cu1 P1 C14 . . . . -130.02(7) ?
    O2 Cu1 P1 C2 . . . . -157.87(8) ?
    O1 Cu1 P1 C2 . . . . 114.03(8) ?
    P2 Cu1 P1 C2 . . . . -7.68(8) ?
    O2 Cu1 P1 C8 . . . . -37.48(8) ?
    O1 Cu1 P1 C8 . . . . -125.58(8) ?
    P2 Cu1 P1 C8 . . . . 112.72(7) ?
    O2 Cu1 P2 C20 . . . . 61.84(9) ?
    O1 Cu1 P2 C20 . . . . 146.33(9) ?
    P1 Cu1 P2 C20 . . . . -86.99(8) ?
    O2 Cu1 P2 C26 . . . . -176.83(8) ?
    O1 Cu1 P2 C26 . . . . -92.34(8) ?
    P1 Cu1 P2 C26 . . . . 34.34(8) ?
    O2 Cu1 P2 C32 . . . . -60.73(9) ?
    O1 Cu1 P2 C32 . . . . 23.77(9) ?
    P1 Cu1 P2 C32 . . . . 150.44(8) ?
    O2 Cu1 O1 C1 . . . . -1.49(13) ?
    P1 Cu1 O1 C1 . . . . 107.70(13) ?
    P2 Cu1 O1 C1 . . . . -116.89(13) ?
    O1 Cu1 O2 C1 . . . 3_566 1.51(13) ?
    P1 Cu1 O2 C1 . . . 3_566 -108.46(13) ?
    P2 Cu1 O2 C1 . . . 3_566 98.33(13) ?
    Cu1 O1 C1 O2 . . . 3_566 -178.72(16) ?
    Cu1 O1 C1 C1 . . . 3_566 1.2(3) ?
    C14 P1 C2 C3 . . . . 171.60(16) ?
    C8 P1 C2 C3 . . . . -82.10(18) ?
    Cu1 P1 C2 C3 . . . . 44.12(18) ?
    C14 P1 C2 C7 . . . . -12.1(2) ?
    C8 P1 C2 C7 . . . . 94.24(18) ?
    Cu1 P1 C2 C7 . . . . -139.54(15) ?
    C7 C2 C3 C4 . . . . -2.0(3) ?
    P1 C2 C3 C4 . . . . 174.51(17) ?
    C2 C3 C4 C5 . . . . 0.9(3) ?
    C3 C4 C5 C6 . . . . 1.0(3) ?
    C4 C5 C6 C7 . . . . -1.6(3) ?
    C5 C6 C7 C2 . . . . 0.5(3) ?
    C3 C2 C7 C6 . . . . 1.3(3) ?
    P1 C2 C7 C6 . . . . -174.98(16) ?
    C14 P1 C8 C13 . . . . -75.12(17) ?
    C2 P1 C8 C13 . . . . 177.72(16) ?
    Cu1 P1 C8 C13 . . . . 48.64(17) ?
    C14 P1 C8 C9 . . . . 104.56(18) ?
    C2 P1 C8 C9 . . . . -2.60(19) ?
    Cu1 P1 C8 C9 . . . . -131.68(16) ?
    C13 C8 C9 C10 . . . . 0.2(3) ?
    P1 C8 C9 C10 . . . . -179.45(17) ?
    C8 C9 C10 C11 . . . . 0.9(3) ?
    C9 C10 C11 C12 . . . . -0.8(3) ?
    C10 C11 C12 C13 . . . . -0.5(3) ?
    C11 C12 C13 C8 . . . . 1.7(3) ?
    C9 C8 C13 C12 . . . . -1.5(3) ?
    P1 C8 C13 C12 . . . . 178.17(16) ?
    C2 P1 C14 C15 . . . . 79.48(19) ?
    C8 P1 C14 C15 . . . . -26.7(2) ?
    Cu1 P1 C14 C15 . . . . -150.37(15) ?
    C2 P1 C14 C19 . . . . -100.01(17) ?
    C8 P1 C14 C19 . . . . 153.83(17) ?
    Cu1 P1 C14 C19 . . . . 30.14(18) ?
    C19 C14 C15 C16 . . . . -0.1(3) ?
    P1 C14 C15 C16 . . . . -179.54(17) ?
    C14 C15 C16 C17 . . . . 1.2(3) ?
    C15 C16 C17 C18 . . . . -1.1(4) ?
    C16 C17 C18 C19 . . . . -0.2(4) ?
    C17 C18 C19 C14 . . . . 1.4(3) ?
    C15 C14 C19 C18 . . . . -1.2(3) ?
    P1 C14 C19 C18 . . . . 178.27(17) ?
    C26 P2 C20 C21 . . . . -102.92(18) ?
    C32 P2 C20 C21 . . . . 148.89(17) ?
    Cu1 P2 C20 C21 . . . . 21.7(2) ?
    C26 P2 C20 C25 . . . . 74.82(19) ?
    C32 P2 C20 C25 . . . . -33.4(2) ?
    Cu1 P2 C20 C25 . . . . -160.60(15) ?
    C25 C20 C21 C22 . . . . -1.3(3) ?
    P2 C20 C21 C22 . . . . 176.49(18) ?
    C20 C21 C22 C23 . . . . 0.3(3) ?
    C21 C22 C23 C24 . . . . 0.7(4) ?
    C22 C23 C24 C25 . . . . -0.6(4) ?
    C23 C24 C25 C20 . . . . -0.5(3) ?
    C21 C20 C25 C24 . . . . 1.4(3) ?
    P2 C20 C25 C24 . . . . -176.32(17) ?
    C20 P2 C26 C31 . . . . 177.94(17) ?
    C32 P2 C26 C31 . . . . -74.41(18) ?
    Cu1 P2 C26 C31 . . . . 47.28(18) ?
    C20 P2 C26 C27 . . . . 2.3(2) ?
    C32 P2 C26 C27 . . . . 109.95(19) ?
    Cu1 P2 C26 C27 . . . . -128.36(18) ?
    C31 C26 C27 C28 . . . . -0.4(3) ?
    P2 C26 C27 C28 . . . . 175.17(17) ?
    C26 C27 C28 C29 . . . . 1.1(4) ?
    C27 C28 C29 C30 . . . . -0.5(4) ?
    C28 C29 C30 C31 . . . . -0.9(4) ?
    C29 C30 C31 C26 . . . . 1.7(4) ?
    C27 C26 C31 C30 . . . . -1.1(3) ?
    P2 C26 C31 C30 . . . . -176.95(18) ?
    C20 P2 C32 C37 . . . . 101.43(19) ?
    C26 P2 C32 C37 . . . . -6.8(2) ?
    Cu1 P2 C32 C37 . . . . -126.83(17) ?
    C20 P2 C32 C33 . . . . -80.39(18) ?
    C26 P2 C32 C33 . . . . 171.41(16) ?
    Cu1 P2 C32 C33 . . . . 51.35(18) ?
    C37 C32 C33 C34 . . . . -0.2(3) ?
    P2 C32 C33 C34 . . . . -178.49(17) ?
    C32 C33 C34 C35 . . . . 0.7(4) ?
    C33 C34 C35 C36 . . . . -0.9(4) ?
    C34 C35 C36 C37 . . . . 0.6(4) ?
    C33 C32 C37 C36 . . . . -0.1(3) ?
    P2 C32 C37 C36 . . . . 178.04(18) ?
    C35 C36 C37 C32 . . . . -0.1(4) ?
data_global
_journal_data_validation_number     ?
_journal_date_recd_electronic     2013-01-10
_journal_date_accepted     2013-01-21
_journal_name_full     'Acta Crystallographica, Section E'
_journal_year     2013
_journal_volume     69
_journal_issue      2
_journal_page_first     m126
_journal_page_last     m126
_journal_paper_category     QM
_journal_paper_doi     10.1107/S1600536813002080
_journal_coeditor_code     LH5575
_publ_contact_author_name     'A. Timothy Royappa'
_publ_contact_author_address
;
Department of Chemistry
University of West Florida
11000 University Parkway
Pensacola, FL 32514
USA
;
_publ_contact_author_email     'royappa@uwf.edu'
_publ_contact_author_fax     '+1 (850) 474-2621'
_publ_contact_author_phone     '+1 (850) 474-2028'
_publ_section_title
;
\m-Oxalato-bis[bis(triphenylphosphine)copper(I)] dichloromethane disolvate
;
_publ_section_title_footnote
;
 ATR dedicates this paper to the honor of Professor S. Peter Tanner for
rekindling a love of inorganic chemistry.
;
loop_
    _publ_author_name
    _publ_author_footnote
    _publ_author_address
    'Royappa, Andrew D.' ?
;
Department of Chemistry
University of West Florida
11000 University Parkway
Pensacola, FL 32514
USA
;
    'Golen, James A.' ?
;
Department of Chemistry
University of Massachusetts Dartmouth
285 Old Westport Road
North Dartmouth, MA 02747
USA
;
    'Rheingold, Arnold L.' ?
;
Department of Chemistry
University of California, San Diego
Urey Hall 5128, mail code 0358
9500 Gilman Drive
La Jolla, CA 92093
USA
;
    'Royappa, A. Timothy' ?
;
Department of Chemistry
University of West Florida
11000 University Parkway
Pensacola, FL 32514
USA
;
