# Supplementary material for: μ-Oxalato-bis­[bis­(triphenyl­phosphine)copper(I)] dichloro­methane disolvate
Source: Acta Crystallogr Sect E Struct Rep Online. 2013 Jan 31;69(Pt 2):m126. doi: 10.1107/S1600536813002080 (PMC3569214; doi:10.1107/S1600536813002080)
Supplement: Supplementary file 2 [file e-69-0m126-Isup2.hkl]

# 
# h,k,l, Fc-squared, Fo-squared, sigma(Fo-squared) and status flag 
# 
data_I
_shelx_title ' UWF03' 
_shelx_refln_list_code          4 
_shelx_F_calc_maximum      447.54 
_exptl_crystal_F_000      1476.00 
_reflns_d_resolution_high  0.7985 
 
loop_ 
 _symmetry_equiv_pos_as_xyz 
 'x, y, z' 
 '-x, y+1/2, -z+1/2' 
 '-x, -y, -z' 
 'x, -y-1/2, z-1/2' 
 
_cell_length_a    13.4735 
_cell_length_b    14.7294 
_cell_length_c    18.2282 
_cell_angle_alpha  90.000 
_cell_angle_beta  109.255 
_cell_angle_gamma  90.000 
 
_shelx_F_squared_multiplier     1.000 
 
loop_ 
 _refln_index_h 
 _refln_index_k 
 _refln_index_l 
 _refln_F_squared_calc 
 _refln_F_squared_meas 
 _refln_F_squared_sigma 
 _refln_observed_status 
   2   0   0     3834.44     3649.74    130.08 o 
   3   0   0    17694.08    18903.59    671.43 o 
   4   0   0      272.20      274.61     14.28 o 
   5   0   0    15481.24    15002.50    534.12 o 
   6   0   0     3738.45     3572.18    130.06 o 
   7   0   0     9904.25    10227.35    365.92 o 
   8   0   0     4784.74     4607.85    168.12 o 
   9   0   0     2122.82     1936.13     91.98 o 
  10   0   0      816.21      888.22     72.47 o 
  11   0   0     1020.13     1153.94     89.19 o 
  13   0   0      255.71      247.14     61.32 o 
  14   0   0     1925.93     1722.55    143.08 o 
  15   0   0     3746.37     4192.10    258.29 o 
   2   1   0     1245.23     1256.42    132.86 o 
   3   1   0       46.44       46.91      4.39 o 
   4   1   0     1713.26     1608.74     49.33 o 
   5   1   0      137.04      127.19      8.75 o 
   6   1   0     4140.38     3930.12    117.29 o 
   7   1   0     7038.49     6742.30    199.18 o 
   8   1   0     1464.71     1479.99     49.65 o 
   9   1   0     1585.07     1561.67     55.81 o 
  10   1   0      207.39      187.55     23.68 o 
  11   1   0      380.00      401.36     38.98 o 
  12   1   0        6.43       19.26     11.09 o 
  13   1   0     1385.84     1465.03     84.68 o 
  14   1   0      366.36      412.64    111.49 o 
  15   1   0       26.50      -26.23     56.45 o 
   0   2   0      279.86      384.53     17.65 o 
   1   2   0     5109.97     4966.96    254.57 o 
   2   2   0    40251.08    41939.54   2105.34 o 
   3   2   0    13069.07    14189.29    505.87 o 
   4   2   0      191.36      226.63     14.03 o 
   5   2   0       13.07       19.06      6.18 o 
   6   2   0     1007.42     1107.99     36.99 o 
   7   2   0     2991.99     3061.93     94.02 o 
   8   2   0       73.66      125.91     14.14 o 
   9   2   0      177.56      193.26     20.58 o 
  10   2   0      796.34      772.20     39.61 o 
  11   2   0     2945.06     2871.12    115.27 o 
  12   2   0      578.22      586.54     33.12 o 
  13   2   0      653.44      727.63     55.00 o 
  14   2   0      294.49      196.82     49.46 o 
  15   2   0      193.26      150.51     81.76 o 
   1   3   0    23820.39    25525.31    905.96 o 
   2   3   0       73.94       79.90     13.01 o 
   3   3   0     9170.62     9655.91    922.60 o 
   4   3   0     1841.67     2110.63    122.64 o 
   5   3   0     3007.49     3630.83    134.67 o 
   6   3   0    10325.04    10700.17    313.61 o 
   7   3   0     7297.30     7223.39    213.83 o 
   8   3   0     2071.65     1814.87     60.25 o 
   9   3   0     4384.72     4487.56    136.91 o 
  10   3   0      154.20      156.44     24.74 o 
  11   3   0     3242.27     3351.32    120.68 o 
  12   3   0     2132.90     2144.06     77.81 o 
  13   3   0     1851.30     1899.80     75.99 o 
  14   3   0     3606.25     3769.81    175.08 o 
  15   3   0      283.37      335.49     79.90 o 
   0   4   0    10993.73    10664.66    379.73 o 
   1   4   0     4083.07     4146.32     93.90 o 
   2   4   0    44394.67    44272.25   3567.74 o 
   3   4   0     1872.86     2273.64     86.72 o 
   4   4   0     2498.40     2251.21     86.72 o 
   5   4   0     5245.25     4753.97    174.75 o 
   6   4   0      453.57      575.11     35.48 o 
   7   4   0     8926.60     9085.32    267.10 o 
   8   4   0     8929.89     9005.64    266.03 o 
   9   4   0      283.28      262.42     24.19 o 
  10   4   0      124.11      147.34     30.66 o 
  11   4   0      295.09      265.44     25.74 o 
  12   4   0     1656.62     1602.07     80.08 o 
  13   4   0     3027.79     2890.11    103.43 o 
  14   4   0       44.26       73.62     54.04 o 
  15   4   0      216.58      265.17     63.18 o 
   1   5   0    10330.13    11504.71    289.18 o 
   2   5   0       34.31       64.31      8.12 o 
   3   5   0     3808.13     4613.91    239.71 o 
   4   5   0      416.51      468.41     30.66 o 
   5   5   0     5128.90     5574.58    204.98 o 
   6   5   0     8427.59     8362.17    304.84 o 
   7   5   0     3201.47     3296.31    133.79 o 
   8   5   0       24.10       25.34     10.03 o 
   9   5   0     5877.56     5964.01    180.50 o 
  10   5   0     2418.94     2318.47     79.59 o 
  11   5   0     1096.05     1104.14     50.69 o 
  12   5   0      237.02      258.72     30.40 o 
  13   5   0        5.54      -32.00     32.00 o 
  14   5   0     1263.68     1299.09     66.40 o 
  15   5   0     1771.13     2007.51    197.90 o 
   0   6   0     6813.74     7204.81    320.54 o 
   1   6   0       28.95       42.31      6.25 o 
   2   6   0       48.26       31.79      8.66 o 
   3   6   0     3624.89     3545.09    130.00 o 
   4   6   0     1461.95     1481.71    109.63 o 
   5   6   0     4268.11     4253.42    226.70 o 
   6   6   0     1194.63     1272.79     83.62 o 
   7   6   0       58.79       75.99     24.86 o 
   8   6   0     2669.83     2762.06     87.14 o 
   9   6   0      340.88      339.80     23.12 o 
  10   6   0      797.25      770.04     36.51 o 
  11   6   0     1505.35     1408.09     79.17 o 
  12   6   0      266.35      275.20     38.50 o 
  13   6   0      828.50      758.50     46.46 o 
  14   6   0      201.26      237.44     57.03 o 
  15   6   0       40.53       76.19    118.92 o 
   1   7   0     5140.48     5507.50    140.75 o 
   2   7   0      324.94      196.31     22.93 o 
   3   7   0     2908.62     3133.10    116.85 o 
   4   7   0     6306.59     6854.90    226.88 o 
   5   7   0     1125.02      996.90     49.26 o 
   6   7   0     1669.97     1670.52    107.78 o 
   7   7   0      157.31      139.61     28.23 o 
   8   7   0     1472.66     1460.63     74.89 o 
   9   7   0      273.61      243.10     19.78 o 
  10   7   0      123.35      152.42     19.55 o 
  11   7   0      419.29      433.98     69.68 o 
  12   7   0      179.59      168.85     34.54 o 
  13   7   0      737.09      735.88     67.44 o 
  14   7   0      452.59      433.27     59.20 o 
   0   8   0     5976.46     5725.21    208.26 o 
   1   8   0     3422.23     3293.02     86.38 o 
   2   8   0      333.59      337.32     21.23 o 
   3   8   0     9720.80     9490.10    279.64 o 
   4   8   0       14.31       48.93     29.73 o 
   5   8   0     2075.19     2158.00     70.34 o 
   6   8   0     3545.79     3666.65    143.87 o 
   7   8   0     1874.57     1700.25    117.07 o 
   8   8   0     3949.85     4063.85    162.27 o 
   9   8   0       71.17       79.87     38.74 o 
  10   8   0     3097.29     2948.07    100.07 o 
  11   8   0      451.65      416.23     33.45 o 
  12   8   0      935.42     1004.01    102.19 o 
  13   8   0     1755.49     1812.82     97.92 o 
  14   8   0      117.83      102.58    166.31 o 
   1   9   0     5231.08     5163.65    133.53 o 
   2   9   0     6919.20     7005.79    208.47 o 
   3   9   0      919.71      905.01     37.71 o 
   4   9   0       84.36       88.10     16.24 o 
   5   9   0     1318.45     1323.60     49.50 o 
   6   9   0      611.15      555.07     43.67 o 
   7   9   0     2723.20     2914.34    123.49 o 
   8   9   0       26.76      -18.58     53.89 o 
   9   9   0     1697.77     1725.40     95.25 o 
  10   9   0     3082.11     3134.46    119.64 o 
  11   9   0        7.10       22.30     49.24 o 
  12   9   0        0.48      -11.17     63.07 o 
  13   9   0       27.47       32.02     88.57 o 
   0  10   0      207.10      205.36     20.53 o 
   1  10   0     1167.17      998.58     33.37 o 
   2  10   0     3180.65     3090.70     97.58 o 
   3  10   0     2755.10     2654.49    108.41 o 
   4  10   0     6252.73     6930.99    288.95 o 
   5  10   0        2.66       -7.68     15.57 o 
   6  10   0      110.24      130.49     17.42 o 
   7  10   0      528.47      541.03     30.31 o 
   8  10   0      303.26      365.96     26.30 o 
   9  10   0      799.06      780.66     44.60 o 
  10  10   0      504.98      405.79     28.10 o 
  11  10   0      569.44      527.93     37.53 o 
  12  10   0      268.97      201.06     30.49 o 
  13  10   0       93.68      327.04    120.78 o 
   1  11   0        1.59       -0.47     10.54 o 
   2  11   0       67.85       31.82     18.93 o 
   3  11   0       71.45       59.65     30.70 o 
   4  11   0       74.28       61.53     20.79 o 
   5  11   0      931.17      954.08     52.16 o 
   6  11   0      634.19      662.28     68.07 o 
   7  11   0      430.55      401.44     28.79 o 
   8  11   0        9.85       -2.76     20.02 o 
   9  11   0      143.86      152.49     23.57 o 
  10  11   0      159.81      146.14     35.31 o 
  11  11   0       75.18       14.53     16.91 o 
  12  11   0      151.49      148.00     23.59 o 
   0  12   0      759.90      795.31     66.90 o 
   1  12   0     2609.68     2601.91     68.61 o 
   2  12   0      674.07      693.34     35.19 o 
   3  12   0     8674.97     8859.18    264.59 o 
   4  12   0     3579.00     3543.49    190.55 o 
   5  12   0       20.40       78.04     50.17 o 
   6  12   0     1009.62     1008.24     48.37 o 
   7  12   0      272.65      264.11     30.60 o 
   8  12   0     1240.22     1180.10     55.16 o 
   9  12   0      244.48      241.83     30.49 o 
  10  12   0        0.47      -36.45     36.45 o 
  11  12   0        3.77       57.42     58.20 o 
  12  12   0        6.14       76.19    135.65 o 
   1  13   0     2218.04     2045.54    140.29 o 
   2  13   0     8954.89     8924.21    268.54 o 
   3  13   0      357.30      396.66     32.19 o 
   4  13   0      178.06      133.06     28.43 o 
   5  13   0      193.00      148.04     53.89 o 
   6  13   0     2624.20     2574.32    110.10 o 
   7  13   0      706.67      791.09     50.29 o 
   8  13   0      282.16      266.46     34.39 o 
   9  13   0     1663.05     1760.24    100.17 o 
  10  13   0     1385.36     1454.80     71.47 o 
  11  13   0       19.31      114.21    104.99 o 
   0  14   0     6440.64     6869.67    239.12 o 
   1  14   0     1068.05     1031.24     49.92 o 
   2  14   0      434.71      421.87     35.85 o 
   3  14   0       97.50       52.78     33.90 o 
   4  14   0     1219.17     1286.65     61.63 o 
   5  14   0     3777.25     3830.58    130.32 o 
   6  14   0      185.89      175.09     39.11 o 
   7  14   0       10.31       -9.70     35.97 o 
   8  14   0      147.51      179.98     67.07 o 
   9  14   0      484.10      561.34     49.02 o 
  10  14   0        0.83        9.29     44.60 o 
   1  15   0      299.76      360.92     35.85 o 
   2  15   0       65.64       50.44     34.64 o 
   3  15   0      292.74      328.24     52.16 o 
   4  15   0      324.62      366.96     53.62 o 
   5  15   0      265.05      349.81     43.62 o 
   6  15   0        1.05      -40.17     44.99 o 
   7  15   0      101.27       62.06     43.89 o 
   8  15   0      200.48      214.43     51.18 o 
   9  15   0      436.99      314.04     63.18 o 
   0  16   0     1655.99     1702.24     88.88 o 
   1  16   0     1514.59     1522.51     66.25 o 
   2  16   0        8.33       -5.48     47.09 o 
   3  16   0      470.52      387.34     47.00 o 
   4  16   0       38.68       88.35     46.23 o 
   5  16   0        2.46       13.86     56.74 o 
   6  16   0      483.59      548.17     79.90 o 
   7  16   0      462.77      612.56     66.68 o 
   1  17   0      176.99      178.98     31.42 o 
   2  17   0      492.62      529.83     52.91 o 
   3  17   0      122.69      156.54     93.62 o 
   4  17   0      976.85      959.72     75.47 o 
   5  17   0      683.11      849.46    108.70 o 
   6  17   0     1119.75     1119.75     86.60 o 
   0  18   0     1437.34     1401.08    148.66 o 
   1  18   0      171.86      172.17     83.97 o 
   2  18   0     1029.23     1218.74    245.28 o 
   3  18   0        3.67      -64.72     64.72 o 
 -16   1   1        3.73       21.90    176.53 o 
 -15   1   1      697.81      608.02     66.86 o 
 -14   1   1       39.75       75.09     46.30 o 
 -13   1   1     1764.53     2118.35    141.22 o 
 -12   1   1     1257.01     1389.00     63.58 o 
 -11   1   1       10.95       15.31     16.04 o 
 -10   1   1        5.57       27.61     22.74 o 
  -9   1   1     2600.82     2578.76     81.48 o 
  -8   1   1    14009.53    14368.71    419.83 o 
  -7   1   1     1536.77     1505.70     48.96 o 
  -6   1   1     1950.61     1903.92     50.58 o 
  -5   1   1     4745.24     4617.82    117.75 o 
  -4   1   1     6889.53     6755.48    198.21 o 
  -3   1   1     9680.70    10611.58    266.88 o 
  -2   1   1     3846.66     4106.66    147.61 o 
   1   1   1     1403.81     1445.68     74.33 o 
   2   1   1       42.62       68.97     17.65 o 
   3   1   1     2734.98     2673.56     79.38 o 
   4   1   1     1849.69     1725.30     58.92 o 
   5   1   1     5764.50     5719.97    168.43 o 
   6   1   1      978.47     1076.51     36.44 o 
   7   1   1    12597.50    12779.13    373.70 o 
   8   1   1      281.02      192.19     15.44 o 
   9   1   1     1717.08     1701.86     57.45 o 
  10   1   1      301.48      314.50     20.46 o 
  11   1   1     7296.16     7096.49    183.19 o 
  12   1   1     2545.58     2772.26    118.23 o 
  13   1   1      267.71      264.36     45.20 o 
  14   1   1       10.96       26.61     49.15 o 
  15   1   1       75.78       82.94     81.76 o 
 -16   2   1       38.08       64.19     71.70 o 
 -15   2   1      951.62      986.88     75.34 o 
 -14   2   1     2786.62     2857.37    100.56 o 
 -13   2   1     2406.09     2375.61     84.77 o 
 -12   2   1     5158.37     5156.12    158.66 o 
 -11   2   1     9290.23     9736.13    290.62 o 
 -10   2   1       40.61       42.90     25.09 o 
  -9   2   1     2498.81     2474.97    112.96 o 
  -8   2   1       46.48       35.47     12.16 o 
  -7   2   1    14651.06    14356.84    418.76 o 
  -6   2   1    12194.70    11873.46    346.88 o 
  -5   2   1     6358.96     6814.65    200.25 o 
  -4   2   1    13476.05    14455.46    420.90 o 
  -3   2   1     2387.60     2389.74    195.11 o 
  -2   2   1    23104.44    25011.75    889.54 o 
  -1   2   1     1577.34     1558.61     47.55 o 
   0   2   1     5065.05     5317.67    134.02 o 
   1   2   1     1022.35      943.96     52.03 o 
   2   2   1    32720.91    37162.70   1347.19 o 
   3   2   1    18548.21    18799.47   1256.14 o 
   4   2   1     5177.67     5574.55    140.74 o 
   5   2   1    13237.45    13686.88    398.73 o 
   6   2   1     4639.86     4677.09    139.09 o 
   7   2   1     1228.64     1265.76     43.46 o 
   8   2   1     1081.00      962.61     37.34 o 
   9   2   1     4683.82     4449.15    135.15 o 
  10   2   1     2704.16     2707.77    112.03 o 
  11   2   1     1167.61     1168.60     49.74 o 
  12   2   1     2259.23     2473.17     85.40 o 
  13   2   1     1575.59     1577.99     56.54 o 
  14   2   1      314.78      333.79     53.44 o 
  15   2   1        0.35       31.57     93.84 o 
 -15   3   1      158.30      150.31     58.04 o 
 -14   3   1       68.12       72.67     36.61 o 
 -13   3   1     1409.11     1450.93     64.58 o 
 -12   3   1     1077.13      968.73     47.53 o 
 -11   3   1        0.82      -26.34     26.34 o 
 -10   3   1        8.18       -4.58     17.97 o 
  -9   3   1     4029.42     4070.45    126.78 o 
  -8   3   1     4682.52     4853.48    145.87 o 
  -7   3   1     3875.27     3925.32    118.33 o 
  -6   3   1     3359.67     3928.72    117.25 o 
  -5   3   1     6986.68     7239.46    212.75 o 
  -4   3   1    21560.52    21921.62    781.80 o 
  -3   3   1     4593.49     4942.81    252.72 o 
  -2   3   1     6710.92     7725.71    323.33 o 
  -1   3   1     2316.24     2351.08     60.38 o 
   0   3   1       69.26       46.04      3.90 o 
   1   3   1    40156.16    43713.43   1266.30 o 
   2   3   1     2684.88     2444.19     90.66 o 
   3   3   1      860.84      815.94     49.24 o 
   4   3   1     4191.08     4339.21    158.99 o 
   5   3   1       10.94       14.87     13.14 o 
   6   3   1       16.27       15.79      6.67 o 
   7   3   1     1153.86      948.22     35.55 o 
   8   3   1     5041.10     4977.96    152.45 o 
   9   3   1     1587.04     1583.23     56.25 o 
  10   3   1     2794.87     2725.57    111.59 o 
  11   3   1     4513.41     4498.29    140.48 o 
  12   3   1     2365.00     2333.02     84.25 o 
  13   3   1      395.45      422.83     46.19 o 
  14   3   1      194.11      185.39     24.78 o 
  15   3   1     1428.67     1378.30     89.14 o 
 -15   4   1     1712.05     1570.16     91.46 o 
 -14   4   1        8.20       11.43     34.86 o 
 -13   4   1        1.91        7.49     30.54 o 
 -12   4   1      797.80      774.11     51.94 o 
 -11   4   1      573.13      541.64     31.49 o 
 -10   4   1     3519.81     3460.51    109.61 o 
  -9   4   1       32.27       61.83     15.64 o 
  -8   4   1      481.69      407.80     22.07 o 
  -7   4   1     7630.47     7732.05    228.48 o 
  -6   4   1     3316.25     3523.01    106.48 o 
  -5   4   1     6260.33     6450.03    235.20 o 
  -4   4   1      845.36      804.60     52.03 o 
  -3   4   1    12212.77    13376.22    478.93 o 
  -2   4   1    17752.97    18384.68    654.34 o 
  -1   4   1       18.42       22.33      4.84 o 
   0   4   1     1350.65     1198.50     36.82 o 
   1   4   1     5495.99     5814.77    208.26 o 
   2   4   1      664.58      724.70     46.45 o 
   3   4   1      430.46      388.36     33.45 o 
   4   4   1     6241.33     6710.86    666.16 o 
   5   4   1     1560.63     1843.62     74.23 o 
   6   4   1      117.22      181.32     49.24 o 
   7   4   1      300.93      258.30     15.64 o 
   8   4   1      845.46      786.37     34.27 o 
   9   4   1      290.27      247.94     19.84 o 
  10   4   1      435.59      445.77     35.31 o 
  11   4   1       84.30       61.14     23.25 o 
  12   4   1      571.95      470.85     34.59 o 
  13   4   1      192.41      190.26     46.16 o 
  14   4   1      648.28      549.24     49.15 o 
  15   4   1      978.86     1018.76    110.56 o 
 -15   5   1     2679.95     2559.13    125.44 o 
 -14   5   1      252.50      318.41     57.09 o 
 -13   5   1     1541.45     1682.14     73.65 o 
 -12   5   1      343.69      331.30     30.98 o 
 -11   5   1       22.34       38.42     24.57 o 
 -10   5   1      138.67      146.76     20.19 o 
  -9   5   1       64.12       51.52     21.14 o 
  -8   5   1     1412.83     1477.27     51.12 o 
  -7   5   1      335.58      320.87     16.56 o 
  -6   5   1     2295.93     2506.49    208.12 o 
  -5   5   1     6399.64     6163.64    319.61 o 
  -4   5   1     3018.97     3215.09    120.88 o 
  -3   5   1     1141.99     1243.87     49.24 o 
  -2   5   1     2807.54     3046.65     91.53 o 
  -1   5   1     1848.75     1916.91     50.63 o 
   0   5   1     7960.39     7862.83    199.06 o 
   1   5   1      959.29      951.24     31.42 o 
   2   5   1     8977.42     9009.55    262.83 o 
   3   5   1       76.51       90.97     26.01 o 
   4   5   1      917.19      865.92     57.60 o 
   5   5   1     5009.12     5139.41    313.11 o 
   6   5   1      407.77      429.17     29.54 o 
   7   5   1     5077.75     4811.20    279.66 o 
   8   5   1       56.24       34.55     20.33 o 
   9   5   1      688.74      678.49     45.32 o 
  10   5   1      260.11      209.34     39.71 o 
  11   5   1       43.88       30.23     23.57 o 
  12   5   1       24.64       25.95     27.45 o 
  13   5   1     1135.18     1067.49     53.11 o 
  14   5   1      165.05      153.00     41.05 o 
  15   5   1       79.71       19.33     59.04 o 
 -15   6   1        8.44       -6.04     47.44 o 
 -14   6   1     1012.33     1031.03     57.62 o 
 -13   6   1        3.11       28.66     40.04 o 
 -12   6   1      321.80      332.79     32.77 o 
 -11   6   1      403.61      428.52     33.46 o 
 -10   6   1      599.21      648.15     34.03 o 
  -9   6   1      120.35      122.44     30.86 o 
  -8   6   1       47.38       61.10     10.37 o 
  -7   6   1      887.37      762.72     80.83 o 
  -6   6   1      593.38      466.56     32.17 o 
  -5   6   1     1086.21     1077.20     51.19 o 
  -4   6   1    18333.90    19645.75    572.52 o 
  -3   6   1     7366.17     7262.23    261.47 o 
  -2   6   1     2997.50     2587.63     98.74 o 
  -1   6   1     1083.52     1002.46     29.00 o 
   0   6   1     1657.67     1483.72     40.86 o 
   1   6   1    19745.86    19395.25    564.31 o 
   2   6   1     4407.12     4049.56    147.09 o 
   3   6   1     1025.05     1220.84     74.33 o 
   4   6   1      405.47      267.71     23.54 o 
   5   6   1    10517.37    10870.71    393.52 o 
   6   6   1     1766.58     1511.26     76.19 o 
   7   6   1     2038.49     1913.15    156.09 o 
   8   6   1      721.90      726.49     45.32 o 
   9   6   1      694.25      762.02     33.80 o 
  10   6   1     1654.76     1682.44     63.11 o 
  11   6   1      257.84      322.47     33.08 o 
  12   6   1     2022.90     1937.00     78.36 o 
  13   6   1     1070.11      984.05     53.30 o 
  14   6   1      302.66      354.35     46.49 o 
 -14   7   1        9.44      -42.79     46.00 o 
 -13   7   1       81.18       54.27     35.52 o 
 -12   7   1     2796.28     2889.56    101.25 o 
 -11   7   1      323.10      313.08     27.16 o 
 -10   7   1     3140.24     3201.04    105.82 o 
  -9   7   1      280.82      281.29     19.33 o 
  -8   7   1     1445.14     1332.33    100.34 o 
  -7   7   1      159.86      116.39     26.91 o 
  -6   7   1      558.72      483.11     34.16 o 
  -5   7   1     6696.14     6598.41    196.26 o 
  -4   7   1     5121.21     5060.69    184.52 o 
  -3   7   1      676.68      700.39     28.41 o 
  -2   7   1     6590.08     6494.30    192.03 o 
  -1   7   1     5186.83     4662.05    120.08 o 
   0   7   1     3740.19     3672.41     95.23 o 
   1   7   1     7210.39     7270.18    165.03 o 
   2   7   1     1520.49     1858.10     59.28 o 
   3   7   1    13802.98    13781.34    492.71 o 
   4   7   1     8116.94     8058.72    293.66 o 
   5   7   1     2248.80     2363.51     96.57 o 
   6   7   1       81.64       35.00     24.07 o 
   7   7   1       67.15       98.07     29.54 o 
   8   7   1     1810.54     1863.80     88.03 o 
   9   7   1      962.21      845.01     35.36 o 
  10   7   1     1793.94     2062.94     74.86 o 
  11   7   1       70.41      130.47     24.01 o 
  12   7   1        9.19       -4.99     28.35 o 
  13   7   1        4.62      113.76     69.10 o 
  14   7   1      504.41      453.61     82.39 o 
 -14   8   1      452.59      388.91     48.03 o 
 -13   8   1       88.65      105.41     35.49 o 
 -12   8   1      849.14      784.16     52.12 o 
 -11   8   1       34.47       24.77     21.51 o 
 -10   8   1      779.15      702.78     41.52 o 
  -9   8   1        0.03        3.02     12.15 o 
  -8   8   1     6969.84     7239.05    271.33 o 
  -7   8   1        4.89       25.88     11.90 o 
  -6   8   1     3073.50     3301.22    150.04 o 
  -5   8   1     6329.83     6188.55    185.18 o 
  -4   8   1     7194.70     7508.87    271.95 o 
  -3   8   1    10264.17    10025.61    295.37 o 
  -2   8   1      120.31      136.85     14.47 o 
  -1   8   1      626.90      725.59     24.66 o 
   0   8   1     1499.98     1612.31     45.33 o 
   1   8   1     2970.43     2741.48     64.25 o 
   2   8   1     8410.72     8673.41    256.04 o 
   3   8   1      553.39      531.57     29.02 o 
   4   8   1      780.69      762.47     37.52 o 
   5   8   1      207.83      153.46     25.60 o 
   6   8   1      356.95      286.79     51.10 o 
   7   8   1     2481.77     2518.73    108.39 o 
   8   8   1        1.40       23.26     35.40 o 
   9   8   1       62.47       74.03     40.67 o 
  10   8   1       16.59       34.12     15.46 o 
  11   8   1       52.85       86.78     23.26 o 
  12   8   1       30.21        0.96     54.96 o 
  13   8   1        7.82      -16.52     34.85 o 
  14   8   1        3.37     -104.06    109.63 o 
 -14   9   1       19.32     -115.21    115.21 o 
 -13   9   1     1675.89     1685.41     76.06 o 
 -12   9   1     1420.37     1375.43     66.05 o 
 -11   9   1      180.97      146.76     24.52 o 
 -10   9   1      794.75      608.63     37.90 o 
  -9   9   1        4.49        1.80     31.52 o 
  -8   9   1       11.31        6.73     18.23 o 
  -7   9   1     5048.02     5139.45    157.17 o 
  -6   9   1      448.89      454.04     41.32 o 
  -5   9   1       47.33       30.05     14.82 o 
  -4   9   1      185.81      202.27     20.25 o 
  -3   9   1      315.72      313.46     20.89 o 
  -2   9   1     1168.69     1055.34     40.65 o 
  -1   9   1      445.80      418.06     18.48 o 
   0   9   1     1662.53     1703.37     48.49 o 
   1   9   1      165.57      147.61      9.77 o 
   2   9   1     1718.77     1704.78     58.20 o 
   3   9   1      828.04      916.78     37.41 o 
   4   9   1     1604.30     1561.13     65.07 o 
   5   9   1     1602.29     1605.29     56.87 o 
   6   9   1     1494.08     1497.27     86.41 o 
   7   9   1      153.45      170.60     36.72 o 
   8   9   1      388.41      464.63     49.26 o 
   9   9   1      124.33       79.01     47.95 o 
  10   9   1     2176.76     2166.10     79.59 o 
  11   9   1     1852.33     1723.09     81.26 o 
  12   9   1      991.07      922.05     53.52 o 
  13   9   1      413.13      358.87     41.23 o 
 -13  10   1       15.89      -42.99     42.99 o 
 -12  10   1       40.04        1.99     31.11 o 
 -11  10   1     1594.39     1718.05     58.26 o 
 -10  10   1     3429.49     3446.65     98.07 o 
  -9  10   1      816.73      716.43     38.75 o 
  -8  10   1     3917.27     3973.27    142.01 o 
  -7  10   1      123.04      103.46     20.27 o 
  -6  10   1     2058.84     2262.24     78.32 o 
  -5  10   1     4674.62     5063.95    187.77 o 
  -4  10   1      496.32      505.09     28.35 o 
  -3  10   1     1224.42     1151.13     45.73 o 
  -2  10   1        5.24       -2.01     16.12 o 
  -1  10   1       39.68       40.21     11.77 o 
   0  10   1     1698.21     1598.59     47.05 o 
   1  10   1     6081.25     6121.53    184.16 o 
   2  10   1     4764.72     4659.41    142.31 o 
   3  10   1     2198.44     2091.55     88.73 o 
   4  10   1     2639.90     2493.22    101.27 o 
   5  10   1      698.06      778.09     35.73 o 
   6  10   1     4386.80     4768.02    185.27 o 
   7  10   1      228.06      203.55     16.94 o 
   8  10   1     1307.14     1441.13    232.27 o 
   9  10   1     6713.54     6710.16    260.82 o 
  10  10   1     1831.77     1623.77    135.65 o 
  11  10   1        0.74       20.95     19.90 o 
  12  10   1      120.90       69.30     48.49 o 
  13  10   1     1240.61     1068.46    143.08 o 
 -12  11   1     2481.72     2507.07     84.04 o 
 -11  11   1     1524.13     1391.97     68.44 o 
 -10  11   1     1882.90     1966.01    113.44 o 
  -9  11   1     5689.48     5558.43    174.78 o 
  -8  11   1     1451.98     1433.34     61.49 o 
  -7  11   1     2424.83     2538.58     89.31 o 
  -6  11   1      201.52      237.23     39.16 o 
  -5  11   1      864.58      938.26     65.04 o 
  -4  11   1     7302.24     7852.45    235.26 o 
  -3  11   1      165.14      134.05     20.59 o 
  -2  11   1     1912.97     1925.49     67.47 o 
  -1  11   1      606.59      582.00     25.50 o 
   0  11   1       11.78       28.98     13.23 o 
   1  11   1      331.84      277.93     23.04 o 
   2  11   1      255.60      259.58     23.16 o 
   3  11   1     4774.86     4631.78    168.02 o 
   4  11   1      510.34      500.76     32.97 o 
   5  11   1     1144.86     1065.57     48.13 o 
   6  11   1     3404.70     3515.90    114.88 o 
   7  11   1     3968.11     4189.99    134.80 o 
   8  11   1     6536.05     6685.00    206.62 o 
   9  11   1     2070.28     1924.49     76.52 o 
  10  11   1     2058.13     1925.03    138.44 o 
  11  11   1     1208.83     1152.21     45.33 o 
  12  11   1      151.28      163.52     32.27 o 
 -12  12   1        3.04      -38.82    112.42 o 
 -11  12   1     1858.84     1927.22    104.33 o 
 -10  12   1     2082.38     2048.18     85.41 o 
  -9  12   1      344.98      268.05     32.96 o 
  -8  12   1     1507.17     1367.66     60.86 o 
  -7  12   1     2417.49     2534.78     92.37 o 
  -6  12   1     3681.77     3707.27    121.46 o 
  -5  12   1      936.88      928.64     53.68 o 
  -4  12   1      538.79      576.05     34.03 o 
  -3  12   1      640.31      571.54     32.83 o 
  -2  12   1     2062.90     2242.09     77.84 o 
  -1  12   1      627.63      710.60     29.08 o 
   0  12   1      103.05      103.86     15.83 o 
   1  12   1      177.66      182.92     23.29 o 
   2  12   1       82.84       98.77     23.08 o 
   3  12   1     2091.18     2227.57     78.80 o 
   4  12   1       21.87       23.02     22.71 o 
   5  12   1      390.49      455.34     35.72 o 
   6  12   1      315.49      289.18     42.32 o 
   7  12   1        2.95       48.89     40.60 o 
   8  12   1      534.41      429.36     31.36 o 
   9  12   1     3158.10     3405.68    153.83 o 
  10  12   1      973.44     1094.42    115.64 o 
  11  12   1      170.16      119.72     34.38 o 
 -11  13   1       22.70      -42.27     42.31 o 
 -10  13   1      351.44      313.47     41.12 o 
  -9  13   1       54.12       21.76     35.11 o 
  -8  13   1      112.97       50.91     32.89 o 
  -7  13   1       20.26       15.93     31.56 o 
  -6  13   1       45.28       67.20     36.23 o 
  -5  13   1     2609.09     2686.10     95.97 o 
  -4  13   1      287.48      293.13     31.07 o 
  -3  13   1        0.31      -25.00     25.00 o 
  -2  13   1      171.24      192.28     27.00 o 
  -1  13   1      214.65      208.94     14.91 o 
   0  13   1      431.05      389.93     18.81 o 
   1  13   1       33.36       50.84     24.31 o 
   2  13   1        7.44      -20.32     25.00 o 
   3  13   1      678.06      643.80     38.62 o 
   4  13   1      292.11      337.65     46.43 o 
   5  13   1      111.02      142.32     32.92 o 
   6  13   1     2679.21     2566.22     96.47 o 
   7  13   1     2406.73     2453.55     94.34 o 
   8  13   1      386.37      470.22     55.65 o 
   9  13   1      109.33      134.25     31.58 o 
  10  13   1      916.05      938.80     67.98 o 
 -10  14   1      940.67      964.40     78.04 o 
  -9  14   1     1490.05     1537.66     81.68 o 
  -8  14   1     2309.14     2460.15    150.20 o 
  -7  14   1      313.86      283.66     41.15 o 
  -6  14   1      453.86      390.25     45.36 o 
  -5  14   1      348.64      354.64     38.30 o 
  -4  14   1      855.49      915.76     98.48 o 
  -3  14   1     4573.87     4689.17    275.94 o 
  -2  14   1       68.88       45.71     33.11 o 
  -1  14   1      347.40      358.03     15.37 o 
   0  14   1       45.49       63.71     16.59 o 
   1  14   1     3189.22     2895.95    100.66 o 
   2  14   1     9966.40     9989.03    414.38 o 
   3  14   1        5.08        3.08     31.32 o 
   4  14   1      107.75       82.07     32.52 o 
   5  14   1     1193.49     1084.13     66.86 o 
   6  14   1      287.66      236.54     53.30 o 
   7  14   1     1580.50     1560.42     71.85 o 
   8  14   1        6.12       -2.08     36.95 o 
   9  14   1     1391.50     1451.40     73.72 o 
  -9  15   1     2664.97     2404.51    157.95 o 
  -8  15   1      600.03      665.60    128.22 o 
  -7  15   1       26.05      -24.44     44.30 o 
  -6  15   1      132.88       77.47     59.46 o 
  -5  15   1     1609.76     1618.02     80.04 o 
  -4  15   1     3463.45     3724.25    178.80 o 
  -3  15   1       22.06       52.36     39.06 o 
  -2  15   1     6375.91     6468.89    201.60 o 
  -1  15   1      338.90      330.32     27.04 o 
   0  15   1      939.19      873.10     48.66 o 
   1  15   1     1929.32     1899.81     92.59 o 
   2  15   1      105.64      143.93     44.47 o 
   3  15   1     1278.87     1221.73     62.38 o 
   4  15   1     1570.98     1426.13    129.14 o 
   5  15   1      540.50      629.79     49.26 o 
   6  15   1       98.73      107.55     43.79 o 
   7  15   1     1288.17     1465.13     75.67 o 
   8  15   1     1587.96     1932.40    103.58 o 
  -8  16   1       52.94       55.40     62.63 o 
  -7  16   1     2338.85     2467.69    170.95 o 
  -6  16   1      347.82      326.45     54.07 o 
  -5  16   1      759.35      735.64     57.10 o 
  -4  16   1       49.68       35.28     46.86 o 
  -3  16   1       63.35        8.40     42.17 o 
  -2  16   1     2628.06     2546.97     84.93 o 
  -1  16   1       27.76       32.65     25.53 o 
   0  16   1     2493.08     2461.09     78.24 o 
   1  16   1        9.82       49.54     39.27 o 
   2  16   1      754.54      708.97     62.44 o 
   3  16   1      250.70      248.52     46.09 o 
   4  16   1       14.45       86.35     45.11 o 
   5  16   1     1901.83     1902.28    148.35 o 
   6  16   1      616.02      774.87     85.48 o 
   7  16   1        0.74       32.93     65.97 o 
  -6  17   1      136.56      126.92     85.48 o 
  -5  17   1      520.50      448.65     68.52 o 
  -4  17   1      127.88      262.52     60.56 o 
  -3  17   1      377.87      399.43     53.05 o 
  -2  17   1     1135.97     1167.20     58.63 o 
  -1  17   1     1240.28     1218.03     50.31 o 
   0  17   1        3.95       16.01     29.83 o 
   1  17   1     1690.44     1662.41     75.32 o 
   2  17   1       56.46       86.37     48.13 o 
   3  17   1        0.12       75.42     75.59 o 
   4  17   1     1560.11     1639.87     95.09 o 
   5  17   1     1623.72     1647.94     98.13 o 
  -3  18   1      876.94      820.32     75.85 o 
  -2  18   1      254.85      397.65    113.35 o 
  -1  18   1        0.83       89.19    115.21 o 
   0  18   1        1.15      -96.63     96.63 o 
   1  18   1      427.45      395.80    115.21 o 
   2  18   1      272.88      248.31    123.57 o 
   3  18   1      652.12      503.57     75.13 o 
 -16   0   2      797.81      700.54    111.49 o 
 -15   0   2      158.44      202.54     81.76 o 
 -14   0   2      567.96      609.49     78.04 o 
 -12   0   2     1293.82     1358.34    100.34 o 
 -11   0   2      108.10      100.05     22.30 o 
 -10   0   2        9.44       11.15     14.78 o 
  -9   0   2     1067.33      959.49     42.83 o 
  -8   0   2     1651.19     1526.03     97.56 o 
  -7   0   2     8480.56     9238.36    456.19 o 
  -6   0   2     7770.03     7509.86    270.01 o 
  -5   0   2     3908.38     3703.52    134.67 o 
  -4   0   2     7232.99     7385.39    264.76 o 
  -3   0   2     1496.87     1465.30     53.87 o 
  -2   0   2    15907.67    16854.29    599.16 o 
   1   0   2     7462.11     7692.58    193.25 o 
   2   0   2     3336.05     3664.79    107.28 o 
   3   0   2    20362.73    20570.58    596.85 o 
   4   0   2     9947.93    10511.71    306.11 o 
   5   0   2     6051.69     6205.99    181.66 o 
   6   0   2     4423.00     4621.66    135.88 o 
   7   0   2     6235.81     6543.64    192.02 o 
   8   0   2     1825.15     1875.93     57.71 o 
   9   0   2      687.08      722.84     61.32 o 
  10   0   2       31.04       53.89     35.31 o 
  11   0   2       17.54       72.47     40.88 o 
  12   0   2       22.29       39.02     48.31 o 
  13   0   2      855.01      984.85     89.19 o 
  14   0   2     2006.29     2058.88    163.52 o 
  15   0   2      100.23       40.88     91.05 o 
 -16   1   2       10.17       61.88     67.58 o 
 -15   1   2      610.19      534.88     62.32 o 
 -14   1   2      377.62      368.07     50.47 o 
 -13   1   2      775.87      843.65     39.20 o 
 -12   1   2     1267.45     1341.91     53.77 o 
 -11   1   2       11.72      -11.26     16.60 o 
 -10   1   2     1765.76     1858.82     80.12 o 
  -9   1   2     3174.85     3194.95     99.03 o 
  -8   1   2     1211.58     1127.01     33.18 o 
  -7   1   2     1612.93     1528.60     42.41 o 
  -6   1   2     5835.92     6213.83    157.94 o 
  -5   1   2     1050.21     1002.19     28.28 o 
  -4   1   2    12502.44    13344.43    335.63 o 
  -3   1   2    67270.29    66944.59   2069.70 o 
  -2   1   2     4219.68     4393.67    111.02 o 
  -1   1   2        6.42       -0.46      3.83 o 
   0   1   2    18740.47    18411.92    661.41 o 
   1   1   2     2878.90     2887.02     59.55 o 
   2   1   2    22382.18    23978.97    601.59 o 
   3   1   2      314.94      296.93     10.41 o 
   4   1   2     7276.34     7388.26    218.10 o 
   5   1   2     5661.67     5562.98    164.14 o 
   6   1   2     1757.56     2063.43    101.81 o 
   7   1   2      146.51      152.94     16.34 o 
   8   1   2      680.60      645.65     51.92 o 
   9   1   2      480.74      448.41     30.86 o 
  10   1   2     1454.98     1447.39     44.17 o 
  11   1   2       21.86       17.35     20.88 o 
  12   1   2     1455.11     1609.20    115.21 o 
  13   1   2       41.78      100.80     70.61 o 
  14   1   2       37.11       48.55     91.98 o 
  15   1   2      762.38      802.09     76.66 o 
 -16   2   2      154.67      106.18     89.19 o 
 -15   2   2       49.39       55.31     56.09 o 
 -14   2   2     1203.85     1253.06     64.24 o 
 -13   2   2      249.14      266.07     28.43 o 
 -12   2   2       51.80       42.72     22.37 o 
 -11   2   2      955.63     1079.71     93.31 o 
 -10   2   2       66.77       70.40     17.62 o 
  -9   2   2      511.81      548.14     26.71 o 
  -8   2   2     4037.06     4124.84    124.78 o 
  -7   2   2     5238.07     5622.55    206.81 o 
  -6   2   2       17.22       43.17     13.24 o 
  -5   2   2     2497.94     2482.87     75.78 o 
  -4   2   2     3613.71     3637.87    107.99 o 
  -3   2   2    10013.84     9933.82    333.72 o 
  -2   2   2     1127.98     1188.41     36.11 o 
  -1   2   2       79.92       56.85     13.19 o 
   0   2   2      934.98      919.93     22.60 o 
   1   2   2     1031.05     1020.36     26.90 o 
   2   2   2       38.82       43.48      8.36 o 
   3   2   2      507.33      521.18     30.66 o 
   4   2   2     3343.58     3151.23     81.26 o 
   5   2   2      634.86      514.07     21.05 o 
   6   2   2     1680.90     1998.58     88.27 o 
   7   2   2      690.80      703.93     37.59 o 
   8   2   2        7.17       17.27     13.62 o 
   9   2   2       19.25       23.23     20.53 o 
  10   2   2      288.57      294.28     23.02 o 
  11   2   2      301.29      257.41     23.82 o 
  12   2   2      699.39      671.33     29.84 o 
  13   2   2      485.83      553.99     51.59 o 
  14   2   2        1.28       -3.81     51.29 o 
  15   2   2        3.99       78.25     80.83 o 
 -16   3   2     1969.39     2054.88    123.32 o 
 -15   3   2     1360.60     1382.32     74.94 o 
 -14   3   2     1466.76     1432.12     63.24 o 
 -13   3   2      131.02      138.99     28.90 o 
 -12   3   2     2472.97     2436.56     85.87 o 
 -11   3   2     3356.71     3394.42    291.74 o 
 -10   3   2        2.12       20.83     21.11 o 
  -9   3   2       28.80       30.46     15.62 o 
  -8   3   2      488.24      469.56     24.20 o 
  -7   3   2     8686.75     8845.48    260.68 o 
  -6   3   2    23507.29    26116.91    759.56 o 
  -5   3   2     7036.34     7714.99    226.35 o 
  -4   3   2     2054.54     2482.96     93.29 o 
  -3   3   2     6705.82     7200.61    210.63 o 
  -2   3   2    13196.52    13017.68    521.40 o 
  -1   3   2    18496.08    20152.73    684.73 o 
   0   3   2     1106.95      991.12     23.43 o 
   1   3   2    16451.65    17842.20    517.82 o 
   2   3   2     3263.96     3437.67    178.39 o 
   3   3   2    15615.53    17876.71    637.26 o 
   4   3   2     4044.78     4268.78    231.35 o 
   5   3   2    12009.30    12204.74    926.31 o 
   6   3   2    12683.21    13918.16    406.95 o 
   7   3   2     2264.53     2009.01     88.10 o 
   8   3   2       53.67       68.22     17.39 o 
   9   3   2     2226.78     2251.13     74.49 o 
  10   3   2     4578.24     4483.38    195.11 o 
  11   3   2       12.81       10.01     23.38 o 
  12   3   2       60.91       33.10     26.46 o 
  13   3   2      252.79      195.09     25.36 o 
  14   3   2        7.17       29.65     23.63 o 
  15   3   2       78.88       74.33    105.92 o 
 -15   4   2       22.70       37.46     52.03 o 
 -14   4   2      959.84      998.77     52.72 o 
 -13   4   2     2866.49     2826.35    100.84 o 
 -12   4   2     1824.30     1739.19     68.42 o 
 -11   4   2     1047.38      971.09     54.76 o 
 -10   4   2     2942.63     2870.07    128.57 o 
  -9   4   2     4238.15     4388.51    134.04 o 
  -8   4   2     2010.33     1955.82     95.72 o 
  -7   4   2      574.59      632.61     26.96 o 
  -6   4   2       84.93      137.78     13.20 o 
  -5   4   2       93.94      132.18     16.93 o 
  -4   4   2    18591.64    20081.79    583.61 o 
  -3   4   2     8732.27     8325.90    766.51 o 
  -2   4   2    30310.81    31320.94    786.02 o 
  -1   4   2      358.84      335.98     12.29 o 
   0   4   2     3011.14     3028.39     69.63 o 
   1   4   2     4010.34     4622.31    206.52 o 
   2   4   2     9013.99     9863.28    354.11 o 
   3   4   2    30984.30    31035.17   1144.65 o 
   4   4   2       72.74       34.90     15.07 o 
   5   4   2     1910.34     1890.72     76.21 o 
   6   4   2     9152.47     8635.10    313.37 o 
   7   4   2     5401.37     5519.14    263.73 o 
   8   4   2       79.10       62.91     13.65 o 
   9   4   2      247.36      223.31     21.98 o 
  10   4   2     2329.97     2361.15     80.23 o 
  11   4   2     8089.27     8532.51    255.28 o 
  12   4   2      973.37     1032.10     50.78 o 
  13   4   2     1122.14     1125.66    104.58 o 
  14   4   2     1458.43     1395.26     66.52 o 
  15   4   2     1575.40     1514.43    154.23 o 
 -15   5   2      118.24       29.49     43.75 o 
 -14   5   2       41.23       59.09     37.75 o 
 -13   5   2      124.58      141.66     32.16 o 
 -12   5   2     1077.88     1117.70     59.79 o 
 -11   5   2     8182.25     8603.93    457.12 o 
 -10   5   2     1368.97     1431.54     73.44 o 
  -9   5   2       56.08       54.14     25.03 o 
  -8   5   2     2260.82     2274.75     74.04 o 
  -7   5   2     1852.49     1876.26     61.55 o 
  -6   5   2     1803.47     1841.86     76.21 o 
  -5   5   2    24129.12    27363.83   1380.64 o 
  -4   5   2    16852.54    18331.43    533.91 o 
  -3   5   2     2393.49     2360.35    237.85 o 
  -2   5   2       95.37      114.61      8.14 o 
  -1   5   2      506.38      472.89     16.24 o 
   0   5   2      146.25      144.35      6.62 o 
   1   5   2      618.18      579.76     26.18 o 
   2   5   2      217.08      161.92      8.26 o 
   3   5   2     4843.79     4916.52    348.41 o 
   4   5   2    12671.37    13424.80    671.74 o 
   5   5   2      109.21      177.31     27.87 o 
   6   5   2       29.14       26.88     19.58 o 
   7   5   2      192.71      160.39     25.60 o 
   8   5   2     7988.29     7726.10    246.65 o 
   9   5   2      711.21      716.40     55.86 o 
  10   5   2     1080.00     1195.77     60.84 o 
  11   5   2      975.61      920.56     45.73 o 
  12   5   2     2143.52     2145.03    100.58 o 
  13   5   2     1836.42     1843.59     82.19 o 
  14   5   2      914.21      771.54     92.91 o 
 -15   6   2     2620.69     2703.95    232.63 o 
 -14   6   2      423.42      379.33     44.51 o 
 -13   6   2      220.20      209.51     45.53 o 
 -12   6   2     1569.51     1714.10     72.90 o 
 -11   6   2      505.56      492.93     31.02 o 
 -10   6   2     1447.00     1601.18     60.66 o 
  -9   6   2      948.33      969.84     40.66 o 
  -8   6   2      542.04      468.38     24.14 o 
  -7   6   2     3230.36     3373.58    131.39 o 
  -6   6   2      506.42      369.78     40.88 o 
  -5   6   2     4066.03     3953.31    119.36 o 
  -4   6   2     5810.64     6714.79    242.40 o 
  -3   6   2    10710.30    12167.37    474.77 o 
  -2   6   2     3014.85     3179.50     82.67 o 
  -1   6   2     2939.81     3032.15     79.20 o 
   0   6   2      960.36      968.26     25.04 o 
   1   6   2     4935.29     5387.35    159.84 o 
   2   6   2      202.80      211.83     12.27 o 
   3   6   2      145.85      121.85     18.25 o 
   4   6   2        2.02       -5.57     18.40 o 
   5   6   2     1650.17     1503.80    131.93 o 
   6   6   2     1844.06     2199.01     91.98 o 
   7   6   2     1493.59     1730.14     81.76 o 
   8   6   2     2322.93     2340.72    100.51 o 
   9   6   2      646.71      629.36     30.55 o 
  10   6   2     1137.70     1109.38     88.26 o 
  11   6   2      259.56      251.47     52.26 o 
  12   6   2        7.95       23.23     65.04 o 
  13   6   2      972.02     1061.16     55.84 o 
  14   6   2       43.47      -42.63     42.63 o 
 -15   7   2      206.18      169.49     76.33 o 
 -14   7   2      169.95      154.45     76.26 o 
 -13   7   2       34.18       58.71     50.55 o 
 -12   7   2       23.69       85.51     28.79 o 
 -11   7   2      268.50      301.61     28.29 o 
 -10   7   2      421.86      427.26     48.15 o 
  -9   7   2       31.16       12.35     13.49 o 
  -8   7   2      202.30      152.10     18.46 o 
  -7   7   2      323.55      251.35     19.94 o 
  -6   7   2       21.55        4.48     12.00 o 
  -5   7   2     2560.66     2638.95     83.18 o 
  -4   7   2      618.28      520.64     28.55 o 
  -3   7   2     3988.84     4087.83    133.10 o 
  -2   7   2        5.72       -6.25      6.84 o 
  -1   7   2      474.14      460.40     18.77 o 
   0   7   2     2104.12     1878.75     45.17 o 
   1   7   2      698.70      845.54     31.74 o 
   2   7   2      104.33      114.82     12.66 o 
   3   7   2       90.12      120.12      8.10 o 
   4   7   2     6851.89     7652.93    321.47 o 
   5   7   2     2725.12     2935.95    165.38 o 
   6   7   2        2.24      -23.23     24.96 o 
   7   7   2     1779.53     1782.49     83.43 o 
   8   7   2     1042.18     1042.83     65.70 o 
   9   7   2      760.03      731.95     46.91 o 
  10   7   2      463.06      463.19     30.75 o 
  11   7   2      124.31      164.54     35.67 o 
  12   7   2      417.77      446.72     37.87 o 
  13   7   2       32.40       84.26     38.56 o 
  14   7   2       82.85       52.98     75.85 o 
 -14   8   2       32.28       29.49     41.93 o 
 -13   8   2       55.03       81.64     43.33 o 
 -12   8   2     1143.13     1188.05     56.24 o 
 -11   8   2      421.42      386.46     30.47 o 
 -10   8   2     3816.85     3862.05    149.48 o 
  -9   8   2       37.46       38.92     13.68 o 
  -8   8   2     2783.63     3084.67    119.03 o 
  -7   8   2      112.26       82.47     30.83 o 
  -6   8   2     3517.78     3647.20    112.86 o 
  -5   8   2    17866.25    18715.92    546.41 o 
  -4   8   2      201.15      189.27     18.55 o 
  -3   8   2     4449.56     4516.29    136.59 o 
  -2   8   2     6481.85     6413.73    164.21 o 
  -1   8   2      701.68      597.99     28.70 o 
   0   8   2     1082.98      988.41     27.16 o 
   1   8   2      164.09      187.52     15.03 o 
   2   8   2     4394.68     4067.79    225.08 o 
   3   8   2     9891.08    10220.30    366.56 o 
   4   8   2     2581.33     2639.45     70.32 o 
   5   8   2      537.41      549.07     38.74 o 
   6   8   2     1423.68     1467.98    105.92 o 
   7   8   2       11.10      -13.75     41.81 o 
   8   8   2      234.99      339.47     41.98 o 
   9   8   2       18.24        0.03     39.93 o 
  10   8   2     7415.18     7232.09    220.27 o 
  11   8   2     2197.88     2075.62     80.70 o 
  12   8   2      217.82      201.80     32.26 o 
  13   8   2        3.56       54.87     47.53 o 
 -14   9   2       45.17       26.01    113.35 o 
 -13   9   2       78.54      142.14     37.44 o 
 -12   9   2      834.25      839.79     39.74 o 
 -11   9   2     1411.30     1481.44     58.06 o 
 -10   9   2     3250.45     3077.41     88.43 o 
  -9   9   2      910.17     1065.38    138.44 o 
  -8   9   2     7861.64     8101.09    302.20 o 
  -7   9   2      902.68      829.63     38.38 o 
  -6   9   2     4500.86     4834.64    148.63 o 
  -5   9   2      438.49      413.40     27.50 o 
  -4   9   2     5398.26     5085.36    198.97 o 
  -3   9   2    16909.92    17195.70    502.79 o 
  -2   9   2      163.49      189.52     12.69 o 
  -1   9   2      475.66      385.50     17.47 o 
   0   9   2     1572.11     1678.64     42.61 o 
   1   9   2     6403.40     6136.74    183.45 o 
   2   9   2     1372.67     1110.83     42.22 o 
   3   9   2     8452.77     8545.71    308.74 o 
   4   9   2     5469.99     5482.67    165.47 o 
   5   9   2      546.00      478.08     24.48 o 
   6   9   2     4143.25     3943.11    277.80 o 
   7   9   2        1.37      -16.72     50.17 o 
   8   9   2     5016.22     5096.48    267.58 o 
   9   9   2     2048.64     2159.72    218.34 o 
  10   9   2      345.62      307.75     56.50 o 
  11   9   2      241.33      150.28     38.93 o 
  12   9   2      589.36      614.91     41.00 o 
  13   9   2      809.34      802.74    128.22 o 
 -13  10   2        2.89       49.00     37.89 o 
 -12  10   2      405.47      469.27     31.29 o 
 -11  10   2       54.76       28.94     20.57 o 
 -10  10   2     2320.90     2223.12     77.14 o 
  -9  10   2      962.92     1029.26     47.99 o 
  -8  10   2        6.69       -6.95     20.92 o 
  -7  10   2       81.51       63.95     34.80 o 
  -6  10   2      246.02      243.65     22.92 o 
  -5  10   2     3688.99     3521.57    140.29 o 
  -4  10   2     4630.10     4781.98    146.91 o 
  -3  10   2       14.49       33.68     17.05 o 
  -2  10   2     1026.06     1012.72     33.75 o 
  -1  10   2      597.98      486.44     22.46 o 
   0  10   2      972.71      925.12     27.67 o 
   1  10   2       20.69        8.99     16.53 o 
   2  10   2     2177.07     2272.82     84.59 o 
   3  10   2     4781.78     4809.60    147.26 o 
   4  10   2      177.18      197.30     21.24 o 
   5  10   2       69.89       82.35     15.90 o 
   6  10   2      337.79      302.90     22.09 o 
   7  10   2      712.28      704.26     56.32 o 
   8  10   2       97.76       50.17     66.90 o 
   9  10   2       16.28       37.12     51.89 o 
  10  10   2      450.30      444.65    129.14 o 
  11  10   2      188.31      211.98     68.17 o 
  12  10   2      231.93      187.07     51.83 o 
 -13  11   2       32.76      -46.63     46.63 o 
 -12  11   2      203.59      209.69     28.86 o 
 -11  11   2       16.97       14.85     55.62 o 
 -10  11   2      693.48      594.64     31.55 o 
  -9  11   2       22.30       29.80     47.32 o 
  -8  11   2      189.14      119.19     26.13 o 
  -7  11   2      101.45      177.57     36.11 o 
  -6  11   2      104.50       99.24     23.18 o 
  -5  11   2     1124.62     1101.41     58.91 o 
  -4  11   2     1003.94      987.59     45.50 o 
  -3  11   2     3383.52     3354.91    106.50 o 
  -2  11   2      905.16      860.42     42.91 o 
  -1  11   2     1917.03     2010.03     52.05 o 
   0  11   2     4665.94     4485.25    105.31 o 
   1  11   2      898.61     1009.59     44.59 o 
   2  11   2     1932.50     1893.66    116.54 o 
   3  11   2     3333.24     3389.78    117.04 o 
   4  11   2      147.04      183.79     23.64 o 
   5  11   2      113.05       88.91     38.61 o 
   6  11   2      106.34      129.34     21.29 o 
   7  11   2      145.21      127.25     36.13 o 
   8  11   2       59.38       78.74     22.06 o 
   9  11   2      376.34      429.90     63.63 o 
  10  11   2       18.88      -64.95     64.95 o 
  11  11   2        2.67      -74.02     74.02 o 
  12  11   2      377.55      490.56    137.51 o 
 -12  12   2      582.15      689.39     65.04 o 
 -11  12   2        0.17       -0.14     29.77 o 
 -10  12   2     7109.56     7578.65    439.46 o 
  -9  12   2      977.42      986.44     56.01 o 
  -8  12   2     2022.17     1976.38     81.65 o 
  -7  12   2      668.39      649.01     39.41 o 
  -6  12   2        9.08       14.87     55.75 o 
  -5  12   2     6054.65     5905.44    220.72 o 
  -4  12   2      280.20      271.06     29.40 o 
  -3  12   2     6055.37     6048.65    184.48 o 
  -2  12   2     2999.86     3092.05    100.80 o 
  -1  12   2     1418.39     1435.22     47.51 o 
   0  12   2     2303.31     2430.15     61.02 o 
   1  12   2      914.57      863.61     43.26 o 
   2  12   2     2472.27     2406.84     83.51 o 
   3  12   2     6211.47     6372.00    194.82 o 
   4  12   2     1543.46     1564.60    115.21 o 
   5  12   2       60.21       79.01     34.83 o 
   6  12   2      367.05      330.52     28.79 o 
   7  12   2      132.76      110.80     29.18 o 
   8  12   2     1002.12      999.03     49.17 o 
   9  12   2       11.89      -15.31     39.08 o 
  10  12   2     1193.63     1386.53    167.24 o 
  11  12   2      100.08      -96.63    126.36 o 
 -11  13   2     2780.81     2833.53    140.08 o 
 -10  13   2      459.98      455.36     84.94 o 
  -9  13   2     2159.10     2030.26     87.01 o 
  -8  13   2      178.65      120.78     35.52 o 
  -7  13   2      232.88      245.88     35.49 o 
  -6  13   2     1393.16     1387.67    108.70 o 
  -5  13   2       12.25       20.44     59.46 o 
  -4  13   2     2724.78     2858.77     99.54 o 
  -3  13   2     4860.83     4811.22    151.18 o 
  -2  13   2     3437.82     3787.92    151.72 o 
  -1  13   2      222.22      219.09     16.96 o 
   0  13   2     2979.63     3140.93     86.61 o 
   1  13   2     6591.44     6464.67    197.72 o 
   2  13   2     2020.63     2117.32     79.13 o 
   3  13   2      779.21      697.30     40.06 o 
   4  13   2      723.69      711.04     40.55 o 
   5  13   2     1456.70     1455.01     75.90 o 
   6  13   2      231.32      244.56     31.88 o 
   7  13   2      701.44      710.72     66.80 o 
   8  13   2      670.00      673.77     45.37 o 
   9  13   2      780.33      873.10     82.40 o 
  10  13   2       25.63       27.70     28.98 o 
 -10  14   2      213.53      193.25     59.46 o 
  -9  14   2      233.27      202.78     45.52 o 
  -8  14   2      215.73      255.44     42.71 o 
  -7  14   2      563.44      634.56     47.94 o 
  -6  14   2      477.07      461.20     58.53 o 
  -5  14   2       13.73       14.55     33.30 o 
  -4  14   2      368.65      365.87     47.69 o 
  -3  14   2      307.65      330.93     45.53 o 
  -2  14   2     3900.37     4028.83    112.52 o 
  -1  14   2     4505.87     4488.44    108.63 o 
   0  14   2     1616.11     1598.65     67.78 o 
   1  14   2      267.47      320.25     33.35 o 
   2  14   2      469.03      403.51     45.09 o 
   3  14   2     2079.84     2274.31    112.63 o 
   4  14   2       27.71       42.26     41.72 o 
   5  14   2        1.28      -13.65     37.41 o 
   6  14   2       22.47      -14.35     35.45 o 
   7  14   2      279.20      216.38     45.75 o 
   8  14   2       17.38       -4.86     36.88 o 
   9  14   2      333.96      334.48     46.45 o 
  -9  15   2      235.46      309.20    111.49 o 
  -8  15   2       19.15       73.74     57.60 o 
  -7  15   2      112.79       82.66     60.39 o 
  -6  15   2     2227.97     2222.56    102.45 o 
  -5  15   2     2075.28     2074.60    153.30 o 
  -4  15   2       25.05        0.33     37.08 o 
  -3  15   2        1.66       55.60     35.72 o 
  -2  15   2      803.72      783.31     37.81 o 
  -1  15   2      236.13      241.80     18.04 o 
   0  15   2     2038.47     2000.03     81.73 o 
   1  15   2      133.50      130.71     35.03 o 
   2  15   2      121.89      240.56     47.70 o 
   3  15   2      344.83      320.51     64.11 o 
   4  15   2      173.96      231.40     41.85 o 
   5  15   2     1425.54     1492.23     86.60 o 
   6  15   2      337.22      364.20     45.98 o 
   7  15   2       68.49       67.16     44.36 o 
   8  15   2      112.53      193.25     55.75 o 
  -8  16   2       67.21       10.86     65.97 o 
  -7  16   2      519.18      585.33     85.48 o 
  -6  16   2       11.76       24.90     49.25 o 
  -5  16   2      509.06      572.88     53.72 o 
  -4  16   2      994.34     1056.09     71.68 o 
  -3  16   2      663.71      593.74     46.60 o 
  -2  16   2        8.48       22.87     29.57 o 
  -1  16   2       19.40       44.82     22.12 o 
   0  16   2      252.63      245.50     47.69 o 
   1  16   2       33.80      -17.94     39.57 o 
   2  16   2      622.07      683.29     54.43 o 
   3  16   2      962.54     1015.64     60.28 o 
   4  16   2      763.24      722.82     56.57 o 
   5  16   2     1765.35     1678.55    107.55 o 
   6  16   2      647.40      633.09     65.66 o 
   7  16   2     1205.07     1157.00     80.78 o 
  -6  17   2      709.49      669.76     76.99 o 
  -5  17   2      152.75      303.48     66.27 o 
  -4  17   2      134.72       64.83     90.61 o 
  -3  17   2     1165.92     1081.69     53.52 o 
  -2  17   2     1206.72     1155.47     62.76 o 
  -1  17   2       30.54      106.51     67.66 o 
   0  17   2      299.84      294.60     31.24 o 
   1  17   2       33.06      103.77     54.24 o 
   2  17   2      230.21      206.83     52.11 o 
   3  17   2      678.77      699.68     62.22 o 
   4  17   2     2594.52     2551.93    140.43 o 
   5  17   2     1716.32     1806.90    245.28 o 
  -3  18   2      757.69      707.61     72.51 o 
  -2  18   2      656.68      826.90    124.50 o 
  -1  18   2      403.08      461.35     87.31 o 
   0  18   2      673.34      730.27    131.93 o 
   1  18   2      751.66      715.51     66.32 o 
   2  18   2      918.43      826.51     94.77 o 
 -16   1   3      156.98      104.65     67.58 o 
 -15   1   3        9.48        9.29     52.56 o 
 -14   1   3     1478.07     1464.46     59.36 o 
 -13   1   3     2214.69     2316.64     89.48 o 
 -12   1   3      394.59      361.04     25.88 o 
 -11   1   3     1155.45     1117.33     46.16 o 
 -10   1   3     2239.28     2340.29     64.06 o 
  -9   1   3     5272.93     5339.52    138.17 o 
  -8   1   3     1170.22     1208.51     35.76 o 
  -7   1   3     8156.96     8396.58    212.99 o 
  -6   1   3     2030.43     1814.35     48.98 o 
  -5   1   3     1474.53     1546.64     52.84 o 
  -4   1   3    20743.94    22883.18    713.59 o 
  -3   1   3     9030.55     9308.54    230.52 o 
  -2   1   3    22930.43    24708.51    505.36 o 
  -1   1   3    10382.63    10857.87    268.28 o 
   0   1   3      591.07      544.86     13.01 o 
   1   1   3     6493.41     7016.12    133.74 o 
   2   1   3    14940.01    15273.65    312.92 o 
   3   1   3    19178.62    20319.98    510.54 o 
   4   1   3      458.15      412.35     17.43 o 
   5   1   3     5732.91     4987.93    147.69 o 
   6   1   3     1757.79     1566.12     51.11 o 
   7   1   3      395.08      536.24     25.83 o 
   8   1   3        5.07       10.32     10.43 o 
   9   1   3        4.52       24.82     32.69 o 
  10   1   3     1004.71     1063.75     34.93 o 
  11   1   3     1266.65     1140.08     66.86 o 
  12   1   3        5.61      -26.08     47.38 o 
  13   1   3      938.25      970.44    153.30 o 
  14   1   3        7.26       62.52    113.35 o 
  15   1   3      319.33      150.41     96.63 o 
 -16   2   3      794.15      770.41     77.97 o 
 -15   2   3     3641.45     3528.16    121.51 o 
 -14   2   3      692.56      661.25     39.19 o 
 -13   2   3     1497.31     1590.06     65.75 o 
 -12   2   3     1326.27     1284.03    104.99 o 
 -11   2   3     1084.64     1029.11     45.82 o 
 -10   2   3     5741.18     5609.84    169.49 o 
  -9   2   3     2693.63     2651.15     84.38 o 
  -8   2   3    14100.77    13871.67    406.24 o 
  -7   2   3     1791.98     1696.81     55.38 o 
  -6   2   3     2025.13     2227.34     72.86 o 
  -5   2   3      579.36      650.15     42.54 o 
  -4   2   3    26079.42    27922.53    810.70 o 
  -3   2   3     1974.16     2152.71     64.72 o 
  -2   2   3    16582.57    16507.99    450.27 o 
  -1   2   3     4330.00     4573.93    104.21 o 
   0   2   3       43.87       53.22      3.53 o 
   1   2   3      589.30      517.21     17.80 o 
   2   2   3     1828.70     1806.20     47.36 o 
   3   2   3       36.14       27.65      4.56 o 
   4   2   3    12868.06    12810.85    323.32 o 
   5   2   3     8434.85     7790.88    250.83 o 
   6   2   3     1200.75      869.85     33.77 o 
   7   2   3     4056.72     3636.93    110.84 o 
   8   2   3     1812.46     1953.32    111.77 o 
   9   2   3     2051.37     2178.09     72.53 o 
  10   2   3     4434.17     4421.84    135.07 o 
  11   2   3     6314.07     6564.24    170.90 o 
  12   2   3     9999.10     9949.44    339.28 o 
  13   2   3       16.31       31.10     50.17 o 
  14   2   3      267.01      319.11     56.60 o 
 -16   3   3      761.44      612.27     74.99 o 
 -15   3   3      588.97      638.71     45.81 o 
 -14   3   3      539.16      462.11     39.05 o 
 -13   3   3      276.97      315.97     32.39 o 
 -12   3   3      659.08      632.83     35.28 o 
 -11   3   3     3047.57     3287.92    157.02 o 
 -10   3   3     3830.32     3687.56    119.36 o 
  -9   3   3     6510.75     6428.75    192.38 o 
  -8   3   3       28.75       21.19     12.56 o 
  -7   3   3     2425.57     2347.78     87.39 o 
  -6   3   3      400.77      326.87     17.43 o 
  -5   3   3     2863.55     2836.98     86.51 o 
  -4   3   3     1778.25     2025.99     61.47 o 
  -3   3   3       86.27       88.14      8.92 o 
  -2   3   3      344.56      469.36     21.72 o 
  -1   3   3    20167.42    21845.64    491.13 o 
   0   3   3      265.03      253.72      8.61 o 
   1   3   3    13373.36    14413.14    362.81 o 
   2   3   3     9980.63    10345.61    260.60 o 
   3   3   3     6824.58     6707.06    243.08 o 
   4   3   3      352.69      404.50     13.32 o 
   5   3   3     2792.53     2501.91     65.63 o 
   6   3   3     3462.48     3261.18     99.35 o 
   7   3   3     1625.02     1588.35     54.13 o 
   8   3   3      698.77      811.03     35.82 o 
   9   3   3     3142.76     3086.56    159.81 o 
  10   3   3     3576.01     3370.34    107.53 o 
  11   3   3     2198.94     2237.36     79.29 o 
  12   3   3      197.64      218.29     23.06 o 
  13   3   3      232.59      245.84     29.50 o 
  14   3   3      370.33      540.37     62.95 o 
 -16   4   3      597.56      755.12    244.35 o 
 -15   4   3      979.04      997.57     56.10 o 
 -14   4   3      127.01      122.96     47.23 o 
 -13   4   3      953.94     1054.06     51.76 o 
 -12   4   3     5791.56     5609.20    176.78 o 
 -11   4   3     1356.44     1394.16     73.02 o 
 -10   4   3     2233.37     2310.11     78.43 o 
  -9   4   3     1111.39     1124.50     44.81 o 
  -8   4   3      220.46      223.51     16.98 o 
  -7   4   3     4015.44     3807.67    115.80 o 
  -6   4   3      247.13      247.82     15.74 o 
  -5   4   3      176.23      222.98     10.93 o 
  -4   4   3       28.69       45.74      8.11 o 
  -3   4   3     3171.44     3636.50    150.67 o 
  -2   4   3     4382.94     4577.03    117.29 o 
  -1   4   3      240.59      208.05      8.46 o 
   0   4   3     7222.54     7632.44    166.20 o 
   1   4   3     1190.02     1229.56     38.23 o 
   2   4   3       21.13        7.47      4.29 o 
   3   4   3    15899.56    17981.28    642.52 o 
   4   4   3     3373.96     3377.84    127.45 o 
   5   4   3     1258.08     1132.66     51.24 o 
   6   4   3      320.22      342.69     13.15 o 
   7   4   3        9.15       -2.17     11.46 o 
   8   4   3     4871.41     5014.46    151.90 o 
   9   4   3      372.01      370.94     35.40 o 
  10   4   3     1086.93      963.75     43.21 o 
  11   4   3      846.42      809.41     40.50 o 
  12   4   3      119.89      109.72     45.57 o 
  13   4   3     1684.75     1713.69     80.69 o 
  14   4   3      405.28      366.68     39.61 o 
 -15   5   3       35.72       65.81     44.55 o 
 -14   5   3      136.14      234.92     38.87 o 
 -13   5   3       41.37       20.42     31.39 o 
 -12   5   3      138.77      195.26     33.32 o 
 -11   5   3       31.00       31.25     22.19 o 
 -10   5   3      291.57      294.20     24.39 o 
  -9   5   3     2714.57     2696.69     87.38 o 
  -8   5   3       14.62       -0.64     12.36 o 
  -7   5   3     7703.44     7735.03    228.83 o 
  -6   5   3     1043.17      996.32     31.21 o 
  -5   5   3      111.34      135.33     12.37 o 
  -4   5   3     1498.33     1602.20     62.91 o 
  -3   5   3        5.27       27.16      6.40 o 
  -2   5   3    17871.14    17970.64    467.22 o 
  -1   5   3     3373.32     3037.84     73.62 o 
   0   5   3     2808.89     2435.68     62.66 o 
   1   5   3     3668.45     4089.37    120.86 o 
   2   5   3        2.96       12.51      4.29 o 
   3   5   3     6304.83     6033.57    312.18 o 
   4   5   3      955.60      910.86     45.32 o 
   5   5   3      663.68      556.31     33.49 o 
   6   5   3     1190.52     1227.04     59.13 o 
   7   5   3       77.88       89.03     18.28 o 
   8   5   3      410.98      376.95     22.77 o 
   9   5   3       42.07       27.59     20.96 o 
  10   5   3       23.31       49.23     21.90 o 
  11   5   3       47.79       34.47     25.57 o 
  12   5   3      830.23      808.20     45.44 o 
  13   5   3     2009.49     1981.51     86.08 o 
  14   5   3       89.33      115.16     40.36 o 
 -15   6   3      288.60      290.70     57.58 o 
 -14   6   3       12.65       47.73     45.85 o 
 -13   6   3       39.16       62.53     32.72 o 
 -12   6   3     2259.29     2313.50     85.70 o 
 -11   6   3      362.14      406.76     56.10 o 
 -10   6   3      707.44      617.03     34.40 o 
  -9   6   3       80.47       76.87     16.67 o 
  -8   6   3     2722.26     2452.35     80.36 o 
  -7   6   3     2163.89     2164.91     60.32 o 
  -6   6   3     2320.03     2266.39     73.08 o 
  -5   6   3    21322.92    23222.25    676.23 o 
  -4   6   3    13593.55    13568.25    486.85 o 
  -3   6   3     7150.73     7082.70    254.85 o 
  -2   6   3      264.72      309.71     13.41 o 
  -1   6   3    16571.05    17611.99    396.72 o 
   0   6   3    11311.34    11268.17    254.45 o 
   1   6   3     1177.74     1055.19     36.69 o 
   2   6   3     3459.71     3590.15    154.14 o 
   3   6   3     3542.27     3812.04    143.22 o 
   4   6   3    17731.69    19328.98    979.27 o 
   5   6   3     4730.15     4378.48    165.56 o 
   6   6   3        7.34       -0.05     22.97 o 
   7   6   3      107.85      118.74     28.23 o 
   8   6   3       13.34       13.94     10.51 o 
   9   6   3      489.17      564.14     31.11 o 
  10   6   3      342.99      338.30     26.63 o 
  11   6   3     1693.15     1664.68     69.90 o 
  12   6   3     3353.81     3486.89    147.38 o 
  13   6   3      472.36      515.26     97.80 o 
  14   6   3      235.43      414.38    118.92 o 
 -15   7   3       75.65       82.84     50.06 o 
 -14   7   3      157.02      191.65     53.37 o 
 -13   7   3     1124.67     1027.40     66.40 o 
 -12   7   3      562.58      568.19     39.01 o 
 -11   7   3      721.01      759.14     42.05 o 
 -10   7   3     2705.99     2771.93     93.16 o 
  -9   7   3     1266.50     1253.55    233.20 o 
  -8   7   3     1966.38     2035.65     58.98 o 
  -7   7   3      420.51      375.13     41.22 o 
  -6   7   3     7772.18     7514.49    229.05 o 
  -5   7   3     7647.59     7835.84    232.42 o 
  -4   7   3     2469.69     2653.18    100.46 o 
  -3   7   3    19233.79    19771.85    498.22 o 
  -2   7   3      781.59      542.64     20.93 o 
  -1   7   3     1533.35     1370.07     37.48 o 
   0   7   3     5554.38     5676.65    129.96 o 
   1   7   3      195.37       99.89     12.06 o 
   2   7   3    12731.25    12431.23    444.76 o 
   3   7   3     1409.93     1273.09     36.77 o 
   4   7   3        5.83        2.44     20.90 o 
   5   7   3      728.97      943.96     72.47 o 
   6   7   3     7152.12     6884.30    494.28 o 
   7   7   3     1406.56     1234.70     68.29 o 
   8   7   3       53.34       42.35     34.80 o 
   9   7   3       24.32       47.78     13.82 o 
  10   7   3     1504.73     1494.94     94.77 o 
  11   7   3      305.66      356.24     31.83 o 
  12   7   3     1224.55     1135.38     76.20 o 
  13   7   3      512.48      718.76     69.55 o 
 -14   8   3      143.89       96.20     43.51 o 
 -13   8   3       25.29       93.63     50.64 o 
 -12   8   3      686.25      722.52     68.75 o 
 -11   8   3       88.50       89.80     21.19 o 
 -10   8   3     1785.88     1761.09     56.30 o 
  -9   8   3      114.12      104.62     21.77 o 
  -8   8   3       24.23       40.73     30.66 o 
  -7   8   3      503.58      468.82     46.12 o 
  -6   8   3        3.23       -2.12     15.04 o 
  -5   8   3     9357.63     9786.62    353.42 o 
  -4   8   3     1542.04     1582.27     54.87 o 
  -3   8   3      945.77      905.61     29.37 o 
  -2   8   3       11.69       33.68      9.31 o 
  -1   8   3       13.82       41.34      8.87 o 
   0   8   3     6112.16     6286.56    143.74 o 
   1   8   3    13947.87    14328.48    450.22 o 
   2   8   3      770.41      643.70     33.49 o 
   3   8   3      560.47      572.09     29.86 o 
   4   8   3       34.09       20.86      9.39 o 
   5   8   3      301.26      310.17     41.81 o 
   6   8   3     3679.02     3569.69    142.56 o 
   7   8   3      742.30      642.54     47.25 o 
   8   8   3     1893.90     1846.50    141.22 o 
   9   8   3       26.36       72.21     41.98 o 
  10   8   3     1255.63     1258.36     64.11 o 
  11   8   3       78.14       56.38     42.77 o 
  12   8   3      222.85      200.65     50.36 o 
  13   8   3       12.85       33.35     74.58 o 
 -14   9   3     1037.74     1121.46     60.61 o 
 -13   9   3      241.53      256.88     45.06 o 
 -12   9   3       12.94        5.94     28.82 o 
 -11   9   3      308.01      282.46     23.80 o 
 -10   9   3     1947.64     1908.85     69.73 o 
  -9   9   3      608.47      618.03     29.33 o 
  -8   9   3      599.05      581.00     34.89 o 
  -7   9   3     1484.80     1607.83     61.24 o 
  -6   9   3      617.33      607.35     32.51 o 
  -5   9   3      122.91      103.48     20.25 o 
  -4   9   3     2470.35     2307.08     76.03 o 
  -3   9   3      107.28       69.47     19.54 o 
  -2   9   3     1098.61     1163.72     36.48 o 
  -1   9   3     2522.99     2512.24     61.14 o 
   0   9   3      471.35      389.69     15.13 o 
   1   9   3      206.84      192.34     17.99 o 
   2   9   3       53.15       12.53     14.79 o 
   3   9   3        0.82       15.42     16.02 o 
   4   9   3      748.36      769.25     33.76 o 
   5   9   3     8771.84     8935.89    228.69 o 
   6   9   3     8493.93     8370.98    783.23 o 
   7   9   3       56.90       87.34     55.75 o 
   8   9   3       63.94      135.65     44.44 o 
   9   9   3       83.48      102.37     49.26 o 
  10   9   3      659.24      940.25    102.20 o 
  11   9   3     1889.82     2050.02    119.47 o 
  12   9   3      470.01      420.79     63.75 o 
 -13  10   3       52.14       75.89     34.95 o 
 -12  10   3     2972.07     2905.42    102.57 o 
 -11  10   3     3016.90     2993.66     91.21 o 
 -10  10   3        5.57      -12.65     30.68 o 
  -9  10   3      713.36      675.58     48.81 o 
  -8  10   3       40.37       82.91     23.61 o 
  -7  10   3     6596.77     6873.65    209.44 o 
  -6  10   3        5.28        8.87     19.98 o 
  -5  10   3      635.70      692.48     41.25 o 
  -4  10   3       10.68       -2.96     18.17 o 
  -3  10   3     1957.71     1858.07     66.10 o 
  -2  10   3      739.79      750.54     38.14 o 
  -1  10   3     3308.25     3304.02     79.08 o 
   0  10   3       29.12       22.58     11.86 o 
   1  10   3      719.65      776.27     36.99 o 
   2  10   3       63.01       81.27     17.66 o 
   3  10   3     2917.12     2884.35    112.20 o 
   4  10   3     2117.58     2230.70     75.42 o 
   5  10   3      140.33      163.67     36.72 o 
   6  10   3      105.14       84.38     11.85 o 
   7  10   3     1068.70     1133.19     69.60 o 
   8  10   3     6581.46     6578.02    364.21 o 
   9  10   3      926.41      891.52     71.60 o 
  10  10   3      468.62      364.21     94.77 o 
  11  10   3      482.53      522.73     77.52 o 
  12  10   3      901.98      960.69    139.36 o 
 -13  11   3      835.97      848.92     66.64 o 
 -12  11   3      652.77      658.15     73.22 o 
 -11  11   3     2514.68     2267.83     76.82 o 
 -10  11   3     6564.38     6612.00    182.23 o 
  -9  11   3      649.77      735.25     42.71 o 
  -8  11   3      835.22      833.62     46.16 o 
  -7  11   3      153.30      110.46     41.00 o 
  -6  11   3    12572.97    13273.82    479.57 o 
  -5  11   3     7270.17     6903.23    209.85 o 
  -4  11   3        3.44      -17.18     20.40 o 
  -3  11   3      171.36      128.94     21.56 o 
  -2  11   3     1592.14     1505.69     47.30 o 
  -1  11   3       49.05       85.41     14.86 o 
   0  11   3     1813.46     1790.92     53.21 o 
   1  11   3     3528.11     3768.63    118.69 o 
   2  11   3     5408.60     5662.47    172.67 o 
   3  11   3      732.64      712.14     42.59 o 
   4  11   3     3756.84     3732.44    143.66 o 
   5  11   3      406.70      439.83     28.77 o 
   6  11   3     4670.49     4713.75    148.95 o 
   7  11   3     2359.12     2274.64     82.61 o 
   8  11   3      605.68      506.07     60.06 o 
   9  11   3     1061.03     1014.58    120.78 o 
  10  11   3     5812.93     5544.69    246.21 o 
  11  11   3      296.76      490.18     87.19 o 
 -12  12   3     1717.30     1613.23     92.78 o 
 -11  12   3      479.02      532.69     34.44 o 
 -10  12   3      860.14      792.62     50.64 o 
  -9  12   3      190.84      219.88     38.84 o 
  -8  12   3      753.81      702.84     43.95 o 
  -7  12   3     1547.83     1536.24     69.52 o 
  -6  12   3     2696.35     2774.00    117.15 o 
  -5  12   3      270.64      305.07     29.88 o 
  -4  12   3      115.08      129.90     25.34 o 
  -3  12   3     1689.93     1710.07    108.74 o 
  -2  12   3       31.51       25.23     13.95 o 
  -1  12   3       61.86       71.92     16.32 o 
   0  12   3     1208.76     1231.27     34.57 o 
   1  12   3     1191.71     1227.40     53.79 o 
   2  12   3      377.79      394.76     30.03 o 
   3  12   3      822.48      756.04     70.14 o 
   4  12   3      166.72      170.95     53.89 o 
   5  12   3       51.28       52.40     24.71 o 
   6  12   3       76.48       84.82     25.14 o 
   7  12   3     1754.07     1821.01     98.99 o 
   8  12   3     2378.13     2448.20    115.40 o 
   9  12   3     1514.97     1554.64     99.76 o 
  10  12   3       71.72       74.33    117.07 o 
  11  12   3      447.95      436.68    143.08 o 
 -11  13   3      178.01      139.50     33.67 o 
 -10  13   3     1549.90     1543.35     77.37 o 
  -9  13   3     1468.04     1299.64     68.56 o 
  -8  13   3       73.72       62.82     35.45 o 
  -7  13   3      189.10      151.58     34.36 o 
  -6  13   3       77.82       83.55     34.70 o 
  -5  13   3       20.07       44.53     29.59 o 
  -4  13   3        8.86      -11.30     27.81 o 
  -3  13   3      279.38      229.41     30.00 o 
  -2  13   3       58.97       73.12     15.13 o 
  -1  13   3     1629.94     1555.51     44.89 o 
   0  13   3      420.53      376.36     41.25 o 
   1  13   3      337.07      308.12     30.42 o 
   2  13   3      485.87      517.51     45.33 o 
   3  13   3       41.18       61.96     69.68 o 
   4  13   3     3375.25     3161.58    134.72 o 
   5  13   3      187.21      209.43     31.64 o 
   6  13   3      774.08      714.75     58.97 o 
   7  13   3      522.56      470.21     36.93 o 
   8  13   3      419.41      399.02     35.74 o 
   9  13   3        0.24       -3.98     49.55 o 
  10  13   3      218.18      284.30    144.94 o 
 -10  14   3      864.33      676.26     65.50 o 
  -9  14   3      928.09      977.24     61.15 o 
  -8  14   3      279.12      300.37     45.77 o 
  -7  14   3     1216.84     1266.90     77.39 o 
  -6  14   3      138.97      197.69     52.29 o 
  -5  14   3     2441.60     2516.19    147.73 o 
  -4  14   3     1836.78     1888.61     98.93 o 
  -3  14   3      125.49      113.96     26.37 o 
  -2  14   3     1149.40     1108.06     51.50 o 
  -1  14   3     3307.63     3191.06     80.46 o 
   0  14   3      940.46      941.11     72.94 o 
   1  14   3     6327.34     6190.58    262.57 o 
   2  14   3      522.62      543.35     44.93 o 
   3  14   3        5.20       60.27     32.77 o 
   4  14   3        9.14      -33.79     33.79 o 
   5  14   3      246.55      237.42     38.15 o 
   6  14   3      133.19       80.01     48.20 o 
   7  14   3        6.48       62.47     36.34 o 
   8  14   3     1423.12     1339.14     70.66 o 
   9  14   3      680.00      685.68     55.75 o 
  -9  15   3       27.55      102.77     57.85 o 
  -8  15   3       15.65      -20.81     49.50 o 
  -7  15   3     1713.13     1907.77    126.36 o 
  -6  15   3     2938.91     2856.52    255.50 o 
  -5  15   3     3258.60     3125.78    117.31 o 
  -4  15   3        2.70      -31.30     48.09 o 
  -3  15   3     2237.43     2376.43     79.88 o 
  -2  15   3      683.76      662.87     54.45 o 
  -1  15   3      759.70      781.61     31.61 o 
   0  15   3      397.60      397.11     37.75 o 
   1  15   3      140.64      141.74     39.10 o 
   2  15   3     5008.41     5035.09    163.64 o 
   3  15   3      549.52      663.18     58.91 o 
   4  15   3       48.47      107.61     41.43 o 
   5  15   3      147.77      249.77     66.90 o 
   6  15   3       36.91        7.04     45.64 o 
   7  15   3      300.57      290.70     52.47 o 
   8  15   3       11.89      118.92     52.03 o 
  -8  16   3     1398.77     1605.48    124.50 o 
  -7  16   3      134.35      119.29     81.76 o 
  -6  16   3      515.12      550.77     56.52 o 
  -5  16   3     1706.73     1762.27     88.63 o 
  -4  16   3     1456.29     1344.56     57.02 o 
  -3  16   3       59.51       62.93     33.77 o 
  -2  16   3      197.17      212.81     30.50 o 
  -1  16   3     1216.96     1239.80     57.66 o 
   0  16   3     2455.20     2388.49     97.29 o 
   1  16   3     4058.34     4110.96    173.47 o 
   2  16   3        4.79       12.11     43.52 o 
   3  16   3       81.95      124.42     45.56 o 
   4  16   3      116.06       52.00     49.10 o 
   5  16   3     1125.01     1074.04     96.63 o 
   6  16   3      142.84      197.20     59.65 o 
  -6  17   3       78.08       92.44     67.43 o 
  -5  17   3      656.24      527.15     57.53 o 
  -4  17   3       90.51       98.39     43.63 o 
  -3  17   3      343.67      303.43     41.30 o 
  -2  17   3        0.81       22.37     29.97 o 
  -1  17   3      294.02      315.90    105.92 o 
   0  17   3      873.58      901.22     56.02 o 
   1  17   3      256.39      383.54    121.50 o 
   2  17   3       98.68      116.36     52.12 o 
   3  17   3      108.27       70.26     62.40 o 
   4  17   3       71.74      106.33     65.07 o 
   5  17   3      553.86      457.12    118.92 o 
  -3  18   3        8.71      -68.75    109.63 o 
  -1  18   3      184.49      410.99    107.78 o 
   0  18   3      193.01      314.04    115.21 o 
   1  18   3       37.27       52.77     61.84 o 
 -16   0   4       46.33       50.17     94.77 o 
 -15   0   4     5581.38     5299.58    302.89 o 
 -14   0   4      347.27      419.95     72.47 o 
 -13   0   4      278.99      282.33     62.25 o 
 -12   0   4     1629.67     1825.13    129.14 o 
 -11   0   4      206.93      212.82     21.95 o 
 -10   0   4       15.07       15.55     16.02 o 
  -9   0   4       32.45       32.05     14.34 o 
  -8   0   4     5761.05     5907.23    273.16 o 
  -7   0   4    22029.77    22749.16   1321.18 o 
  -6   0   4     1626.47     1507.27     59.08 o 
  -5   0   4       23.54       34.79     11.15 o 
  -4   0   4    13418.78    16070.94    572.88 o 
  -3   0   4      495.03      635.13     26.91 o 
  -2   0   4    60841.59    55962.36   3772.14 o 
  -1   0   4    21989.46    20495.26    730.55 o 
   0   0   4   200290.31   169760.38   8178.65 o 
   1   0   4     6646.85     6889.60    173.97 o 
   2   0   4     2480.56     2422.73     62.71 o 
   3   0   4    21814.01    22808.03    661.94 o 
   4   0   4       80.64      169.28      9.76 o 
   5   0   4     2532.17     1922.61     58.95 o 
   6   0   4     2106.46     1952.44     60.02 o 
   7   0   4      555.95      485.41     21.56 o 
   8   0   4      208.26      193.25     33.45 o 
   9   0   4      129.88       74.33     35.31 o 
  10   0   4       14.32        5.57     39.02 o 
  11   0   4     1438.13     1503.28    109.63 o 
  12   0   4      598.67      611.35     70.61 o 
  13   0   4     1654.81     1555.31    137.51 o 
  14   0   4     1308.44     1321.18    120.78 o 
 -16   1   4     1329.68     1449.51     94.58 o 
 -15   1   4      366.59      492.78     59.69 o 
 -14   1   4      472.53      491.72     34.15 o 
 -13   1   4     1977.74     1936.04     86.13 o 
 -12   1   4       69.96       87.07     20.88 o 
 -11   1   4       93.14      123.55     10.78 o 
 -10   1   4      361.34      451.96     24.58 o 
  -9   1   4     5789.14     5802.77    170.04 o 
  -8   1   4    11714.96    11879.92    301.49 o 
  -7   1   4     3845.66     3914.01    101.95 o 
  -6   1   4     3237.97     2854.84     75.00 o 
  -5   1   4     1176.62     1215.53     33.86 o 
  -4   1   4     3233.74     3432.53     78.94 o 
  -3   1   4    14005.88    14250.22    382.45 o 
  -2   1   4     2803.74     2561.83     64.60 o 
  -1   1   4    18536.26    19333.13    421.46 o 
   0   1   4    11064.74    12156.88    243.76 o 
   1   1   4    29757.60    30628.46    580.53 o 
   2   1   4       71.17       80.12      4.04 o 
   3   1   4     1292.48     1251.87     25.45 o 
   4   1   4     8975.68     9054.01    186.99 o 
   5   1   4      990.70      894.18     27.35 o 
   6   1   4       40.25       61.90     14.12 o 
   7   1   4     5005.79     5090.52    131.46 o 
   8   1   4       56.06       60.78     12.85 o 
   9   1   4        8.27        9.41     11.25 o 
  10   1   4      613.67      655.37     52.86 o 
  11   1   4       75.47       57.60     44.60 o 
  12   1   4       73.14      -25.89     43.67 o 
  13   1   4     1547.04     1397.20     85.46 o 
  14   1   4      891.62      972.10     75.47 o 
 -16   2   4       40.18      -44.92     62.91 o 
 -15   2   4     1209.24     1204.16     58.40 o 
 -14   2   4      819.63      846.30     47.06 o 
 -13   2   4       94.22      121.95     27.35 o 
 -12   2   4     1724.83     1754.70     80.28 o 
 -11   2   4      989.53      949.59     55.75 o 
 -10   2   4      127.55      111.49     18.71 o 
  -9   2   4      278.54      266.80     19.79 o 
  -8   2   4     4124.78     4368.48    132.30 o 
  -7   2   4      466.26      580.08     25.48 o 
  -6   2   4      592.76      702.07     22.95 o 
  -5   2   4      514.42      601.83     19.35 o 
  -4   2   4     2298.96     2475.17     57.82 o 
  -3   2   4    12601.89    13323.21    274.36 o 
  -2   2   4     3355.32     3563.93     74.85 o 
  -1   2   4     1374.60     1392.13     30.47 o 
   0   2   4     2138.69     2219.56     47.02 o 
   1   2   4     6968.76     7581.55    156.14 o 
   2   2   4       22.85       33.11      5.08 o 
   3   2   4      330.30      314.03     15.83 o 
   4   2   4      245.91      276.39     20.92 o 
   5   2   4      350.16      251.25     15.03 o 
   6   2   4      350.43      382.35     19.95 o 
   7   2   4       68.91       39.23     13.82 o 
   8   2   4       52.78       83.29     16.53 o 
   9   2   4      704.89      715.06     35.37 o 
  10   2   4      733.91      783.28     31.87 o 
  11   2   4        4.68      -16.22     17.97 o 
  12   2   4     1301.20     1227.77     40.44 o 
  13   2   4     2134.78     2231.48    113.51 o 
  14   2   4       94.06       37.85     57.58 o 
 -16   3   4     1020.18      975.69     81.66 o 
 -15   3   4     2262.36     2220.40    215.55 o 
 -14   3   4     3579.62     3614.66    122.98 o 
 -13   3   4     4528.58     4675.45    147.91 o 
 -12   3   4        5.25       40.57     25.00 o 
 -11   3   4      838.47      835.49     51.79 o 
 -10   3   4     6300.73     6199.11    187.02 o 
  -9   3   4     6777.57     6746.45    201.32 o 
  -8   3   4    10312.44     9686.62    285.01 o 
  -7   3   4      388.61      357.38     20.33 o 
  -6   3   4        9.70        3.87      9.85 o 
  -5   3   4    13000.48    14319.42    511.16 o 
  -4   3   4     1163.92     1239.50     48.57 o 
  -3   3   4    17033.12    17567.63    442.48 o 
  -2   3   4       77.96       55.83      6.31 o 
  -1   3   4      211.26      163.15      7.29 o 
   0   3   4     2417.75     2272.21     52.67 o 
   1   3   4       16.01       14.06      5.94 o 
   2   3   4      219.38      227.93     11.00 o 
   3   3   4      977.77      877.73     25.99 o 
   4   3   4      903.79     1155.45     34.60 o 
   5   3   4       20.57       30.92      6.54 o 
   6   3   4     6469.23     6366.88    189.15 o 
   7   3   4     7694.24     7532.29    223.48 o 
   8   3   4     1369.10     1422.53     63.71 o 
   9   3   4      251.13      238.13     29.88 o 
  10   3   4      604.91      516.32     30.04 o 
  11   3   4     1868.65     1979.43     66.78 o 
  12   3   4     2871.48     2969.78     86.10 o 
  13   3   4      298.56      303.88     29.23 o 
  14   3   4       46.10        8.66     76.19 o 
 -16   4   4     1279.11     1319.60    148.66 o 
 -15   4   4     3768.09     4034.31    223.33 o 
 -14   4   4     2766.18     2635.00     99.65 o 
 -13   4   4      188.63      231.16     50.98 o 
 -12   4   4      406.82      338.22     30.95 o 
 -11   4   4       17.88       39.97     36.23 o 
 -10   4   4     9262.45     9460.30    281.42 o 
  -9   4   4     4966.25     4869.02    148.37 o 
  -8   4   4     1191.54     1056.55     40.70 o 
  -7   4   4     5742.04     5671.84    292.72 o 
  -6   4   4       44.55       57.86      8.80 o 
  -5   4   4      534.72      642.57     24.99 o 
  -4   4   4     1050.73     1118.50     38.19 o 
  -3   4   4     1582.18     1534.29     48.25 o 
  -2   4   4    25938.93    27881.37    627.25 o 
  -1   4   4      122.67      155.28     12.36 o 
   0   4   4    21513.68    22271.93    500.10 o 
   1   4   4    13838.12    14392.30    501.39 o 
   2   4   4     3649.96     3791.02    154.98 o 
   3   4   4       23.06        1.59      4.37 o 
   4   4   4       49.23       38.27      7.78 o 
   5   4   4     9458.81     8948.86    243.00 o 
   6   4   4     6136.34     6585.72    168.80 o 
   7   4   4     2159.53     2087.40     68.77 o 
   8   4   4     5813.42     6285.49    188.40 o 
   9   4   4     1303.58     1305.45     62.51 o 
  10   4   4     5052.33     5051.46    156.52 o 
  11   4   4     2051.54     1978.82     75.71 o 
  12   4   4      153.55      170.38     26.41 o 
  13   4   4      987.58     1028.82     45.34 o 
  14   4   4     1389.02     1505.40     89.73 o 
 -15   5   4      541.37      454.62     50.42 o 
 -14   5   4      676.20      721.51     48.39 o 
 -13   5   4      753.07      751.72     44.14 o 
 -12   5   4     4244.58     4336.85    138.59 o 
 -11   5   4      145.27      179.41     25.38 o 
 -10   5   4        3.33       15.91     22.97 o 
  -9   5   4      650.43      559.75     30.03 o 
  -8   5   4      470.67      381.58     23.78 o 
  -7   5   4       30.43       23.20     10.23 o 
  -6   5   4     3840.53     3788.59    114.39 o 
  -5   5   4    18321.04    19564.85    570.38 o 
  -4   5   4     1399.15     1255.97     51.79 o 
  -3   5   4      331.43      295.19     16.90 o 
  -2   5   4     1446.37     1589.12     39.22 o 
  -1   5   4    18358.39    20013.00    450.91 o 
   0   5   4     3819.95     3545.44     74.46 o 
   1   5   4    12041.44    13518.18    455.89 o 
   2   5   4     6181.78     5954.85    151.89 o 
   3   5   4     4285.57     4178.20    129.28 o 
   4   5   4     9734.69     9745.76    352.79 o 
   5   5   4      789.06      866.86     47.30 o 
   6   5   4     4062.04     4034.62    104.58 o 
   7   5   4     4794.13     4976.76    129.23 o 
   8   5   4     4114.90     4370.24    168.84 o 
   9   5   4      496.90      432.25     63.18 o 
  10   5   4     1013.71     1054.12     49.14 o 
  11   5   4     2598.72     2508.43    149.32 o 
  12   5   4     1343.60     1475.31     67.87 o 
  13   5   4     2741.94     2769.71     89.84 o 
  14   5   4        7.10       49.34     48.37 o 
 -15   6   4      112.07      158.80     47.10 o 
 -14   6   4      873.22      901.28     53.90 o 
 -13   6   4     1085.03     1119.53     58.10 o 
 -12   6   4      577.55      583.49     44.34 o 
 -11   6   4      905.44      857.94     48.49 o 
 -10   6   4        4.49        5.50     32.77 o 
  -9   6   4      366.81      419.76     29.23 o 
  -8   6   4      915.26      959.34     33.70 o 
  -7   6   4     1846.15     1824.95     59.73 o 
  -6   6   4      292.96      278.19     18.97 o 
  -5   6   4     4333.84     4462.51    135.15 o 
  -4   6   4     4211.18     4788.55    176.05 o 
  -3   6   4      497.53      384.95     16.60 o 
  -2   6   4       58.88       47.64      7.57 o 
  -1   6   4     4586.93     5128.69    117.67 o 
   0   6   4      560.24      470.27     15.35 o 
   1   6   4      471.44      452.99     20.68 o 
   2   6   4      102.16      218.38     12.89 o 
   3   6   4     4850.20     4783.20    123.26 o 
   4   6   4     1982.21     1897.58     80.15 o 
   5   6   4      464.90      489.00     34.09 o 
   6   6   4     1284.68     1371.30     93.84 o 
   7   6   4     2754.98     2720.19    137.51 o 
   8   6   4     1676.12     1728.20     50.97 o 
   9   6   4      846.14      820.64     38.77 o 
  10   6   4       46.29       13.29     21.92 o 
  11   6   4      175.74      195.53     39.52 o 
  12   6   4      230.11      233.61     36.04 o 
  13   6   4      957.23      878.11     54.70 o 
 -15   7   4       13.87      145.80     77.12 o 
 -14   7   4     1168.50     1131.94     80.66 o 
 -13   7   4      299.82      301.14     42.95 o 
 -12   7   4     1098.86     1100.66     66.05 o 
 -11   7   4       52.30       66.05     34.33 o 
 -10   7   4      201.73      210.95     19.44 o 
  -9   7   4     4668.56     4507.32    141.46 o 
  -8   7   4     3940.86     3679.94    118.08 o 
  -7   7   4       31.66       37.30     18.43 o 
  -6   7   4     4043.93     4085.65    125.46 o 
  -5   7   4     1138.59     1242.09     54.23 o 
  -4   7   4        9.33       28.24     13.48 o 
  -3   7   4     7424.50     7976.81    203.69 o 
  -2   7   4       68.98       31.40      8.37 o 
  -1   7   4     7972.30     8183.42    186.31 o 
   0   7   4      503.65      415.26     14.40 o 
   1   7   4      211.85      263.28     16.64 o 
   2   7   4       46.64       53.59      9.75 o 
   3   7   4      216.17      163.29     10.05 o 
   4   7   4     2280.92     2315.33     62.48 o 
   5   7   4     2282.24     2095.13     90.66 o 
   6   7   4       76.57       47.94     29.54 o 
   7   7   4      471.88      429.74     41.37 o 
   8   7   4        6.86        1.11      6.46 o 
   9   7   4      238.21      217.18     22.83 o 
  10   7   4        7.99      -21.38     21.38 o 
  11   7   4      307.50      249.17     44.63 o 
  12   7   4       74.19       84.65     47.94 o 
  13   7   4        0.12        2.59     40.20 o 
 -15   8   4      403.11      270.76     66.31 o 
 -14   8   4      287.84      288.85     43.45 o 
 -13   8   4       71.01       39.10     29.87 o 
 -12   8   4      566.10      618.78     37.00 o 
 -11   8   4      135.35      159.40     22.00 o 
 -10   8   4     1038.89     1015.63     39.34 o 
  -9   8   4     1272.28     1137.63     40.30 o 
  -8   8   4      553.54      535.60     25.75 o 
  -7   8   4     1040.92     1015.02     66.47 o 
  -6   8   4     1088.08     1063.53     44.54 o 
  -5   8   4     2347.80     2446.49     95.81 o 
  -4   8   4       61.03       37.63     15.25 o 
  -3   8   4    11559.79    11847.81    300.55 o 
  -2   8   4     7486.99     7256.71    166.20 o 
  -1   8   4     1236.95     1224.14     32.85 o 
   0   8   4     4882.62     5063.68    116.64 o 
   1   8   4    12443.20    12874.08    377.27 o 
   2   8   4     1113.84     1003.95     46.81 o 
   3   8   4      738.22      815.40     28.29 o 
   4   8   4     1042.33      892.55     28.91 o 
   5   8   4     1079.86     1049.53    104.06 o 
   6   8   4     7086.09     7426.29    277.24 o 
   7   8   4        3.15      -18.20     34.80 o 
   8   8   4     1159.96     1158.49     68.33 o 
   9   8   4     1923.58     1839.86     55.98 o 
  10   8   4       14.47       13.01     28.47 o 
  11   8   4       36.95       83.36     32.79 o 
  12   8   4      156.70       85.77     41.98 o 
  13   8   4     1412.25     1520.01    146.80 o 
 -14   9   4       78.25      176.96     40.30 o 
 -13   9   4       38.86       72.49     30.65 o 
 -12   9   4     1251.45     1384.90     54.89 o 
 -11   9   4      152.94      111.40     33.53 o 
 -10   9   4     3018.59     2885.31     96.36 o 
  -9   9   4     3987.40     3980.39    190.55 o 
  -8   9   4     3656.20     3661.23    118.81 o 
  -7   9   4     4184.81     4205.13    179.14 o 
  -6   9   4        4.25       18.77     18.15 o 
  -5   9   4     6866.38     7136.27    422.74 o 
  -4   9   4     1523.89     1470.97     64.99 o 
  -3   9   4       21.50       15.55     11.35 o 
  -2   9   4      183.28      193.39     13.24 o 
  -1   9   4     8721.37     8844.50    202.10 o 
   0   9   4    14344.80    14585.78    329.90 o 
   1   9   4      843.73      915.35     38.35 o 
   2   9   4     2284.30     2199.69     87.92 o 
   3   9   4      105.22       99.09     16.11 o 
   4   9   4     2226.99     2395.57     66.60 o 
   5   9   4     1649.90     1669.80     59.31 o 
   6   9   4      762.34      680.22     50.57 o 
   7   9   4     2470.77     2275.68    109.06 o 
   8   9   4     2889.41     2683.30    124.80 o 
   9   9   4       16.95      -49.93     49.93 o 
  10   9   4      149.16      157.71     20.83 o 
  11   9   4       43.33       65.86     25.74 o 
  12   9   4      795.69      853.54     90.63 o 
 -14  10   4      257.67      222.29     66.90 o 
 -13  10   4      438.68      468.11     38.09 o 
 -12  10   4      691.76      708.94     38.22 o 
 -11  10   4     3627.54     3305.33    111.50 o 
 -10  10   4        3.11       10.40     19.52 o 
  -9  10   4      441.52      359.04     23.96 o 
  -8  10   4      267.15      255.02     44.00 o 
  -7  10   4       48.63       -8.58     30.93 o 
  -6  10   4      783.82      748.62     45.93 o 
  -5  10   4       84.49       64.42     20.89 o 
  -4  10   4      380.68      334.60     24.81 o 
  -3  10   4      630.51      558.29     26.28 o 
  -2  10   4     1114.24     1224.57     35.60 o 
  -1  10   4      545.93      550.43     20.97 o 
   0  10   4       29.94       12.10      9.34 o 
   1  10   4     1477.54     1510.36     55.60 o 
   2  10   4     6314.58     6324.84    190.92 o 
   3  10   4      507.47      564.04     57.60 o 
   4  10   4     1286.51     1278.98     51.63 o 
   5  10   4      125.24      160.48     16.43 o 
   6  10   4     1076.42     1179.08     38.75 o 
   7  10   4      742.04      696.58     58.19 o 
   8  10   4       64.71       -8.03     49.15 o 
   9  10   4      190.31      173.66     57.10 o 
  10  10   4       76.42       58.24     63.63 o 
  11  10   4       10.84       45.95     74.23 o 
  12  10   4       20.61       68.75    128.22 o 
 -13  11   4       65.40      115.18     51.24 o 
 -12  11   4       24.58      -19.67     31.37 o 
 -11  11   4      851.37      725.33     47.92 o 
 -10  11   4      441.97      393.86     27.99 o 
  -9  11   4      311.79      319.41     34.91 o 
  -8  11   4       41.94       53.94     27.89 o 
  -7  11   4      890.64      828.66     45.03 o 
  -6  11   4     2963.65     3132.17    125.95 o 
  -5  11   4     1703.99     1571.68     62.56 o 
  -4  11   4      362.65      322.28     27.16 o 
  -3  11   4      272.24      288.61     16.11 o 
  -2  11   4      738.82      732.72     30.23 o 
  -1  11   4      196.91      229.44     16.44 o 
   0  11   4      622.97      694.69     35.45 o 
   1  11   4      541.59      485.54     29.52 o 
   2  11   4      709.38      579.70     32.20 o 
   3  11   4      157.44      173.68     27.50 o 
   4  11   4     1323.48     1389.62    106.85 o 
   5  11   4     1452.01     1289.43     54.76 o 
   6  11   4       35.60       26.91     19.86 o 
   7  11   4        4.14      -17.90     17.90 o 
   8  11   4       18.56       -7.31    104.99 o 
   9  11   4       22.11      -63.47     63.47 o 
  10  11   4      337.60      246.69     77.97 o 
  11  11   4       61.30      -42.74    120.78 o 
 -12  12   4       64.14       69.87     34.50 o 
 -11  12   4       68.97       39.28     29.00 o 
 -10  12   4       61.06       -2.20     26.23 o 
  -9  12   4      167.52      185.50     37.93 o 
  -8  12   4      360.72      323.21     36.51 o 
  -7  12   4     2055.25     2177.43     84.29 o 
  -6  12   4       68.69       68.64     42.74 o 
  -5  12   4      774.29      687.96     52.66 o 
  -4  12   4     2057.90     2127.56     78.13 o 
  -3  12   4     3851.35     3487.77     85.50 o 
  -2  12   4      856.55      898.21     31.76 o 
  -1  12   4     1919.72     2010.95     53.34 o 
   0  12   4      165.74      234.56     26.18 o 
   1  12   4     4407.29     4362.13    137.26 o 
   2  12   4     1980.09     1897.97     72.27 o 
   3  12   4      268.95      250.29     31.61 o 
   4  12   4       29.45       45.06     24.77 o 
   5  12   4       58.55      122.71     26.18 o 
   6  12   4      398.60      473.13     33.45 o 
   7  12   4       61.99       79.19     24.79 o 
   8  12   4      852.63      808.94     48.33 o 
   9  12   4       55.15      125.91     72.84 o 
 -11  13   4       67.87        5.89     55.70 o 
 -10  13   4     1291.78     1313.18     82.21 o 
  -9  13   4     1125.97     1026.46     99.59 o 
  -8  13   4     1281.26     1203.79    100.22 o 
  -7  13   4      383.87      459.72     82.69 o 
  -6  13   4     1033.23     1036.52     82.69 o 
  -5  13   4     4133.34     4258.08    139.01 o 
  -4  13   4      785.62      832.80     52.63 o 
  -3  13   4     3931.82     3804.27    124.65 o 
  -2  13   4      121.13      125.90     22.07 o 
  -1  13   4     1548.66     1507.23     54.42 o 
   0  13   4     2977.91     3046.78    102.89 o 
   1  13   4     1291.27     1335.28     61.22 o 
   2  13   4     1464.17     1565.82     67.96 o 
   3  13   4      343.73      318.62     34.33 o 
   4  13   4     1168.26     1098.87     63.47 o 
   5  13   4      431.62      477.69     54.34 o 
   6  13   4      231.18      243.28     34.63 o 
   7  13   4     1451.19     1636.94     71.27 o 
   8  13   4      284.97      344.56     46.61 o 
   9  13   4      698.87      881.74    145.87 o 
 -10  14   4       25.89       20.98     56.41 o 
  -9  14   4     1110.20     1194.20     76.50 o 
  -8  14   4       52.82       51.41     43.48 o 
  -7  14   4      266.43      333.41     49.99 o 
  -6  14   4     1473.70     1566.30     75.15 o 
  -5  14   4      736.11      720.34     46.96 o 
  -4  14   4     2886.60     2897.46     89.46 o 
  -3  14   4     2096.30     2235.61     87.97 o 
  -2  14   4     5316.24     5336.92    127.77 o 
  -1  14   4     1086.31     1094.82     35.34 o 
   0  14   4      206.63      252.93     39.91 o 
   1  14   4      429.33      462.58     48.95 o 
   2  14   4     2188.49     2453.22    116.59 o 
   3  14   4      494.19      461.89     49.30 o 
   4  14   4       76.33       23.30     39.95 o 
   5  14   4     1464.23     1475.54     69.66 o 
   6  14   4       44.70       74.33     43.36 o 
   7  14   4      347.41      331.57     42.35 o 
   8  14   4      191.10      216.15     40.00 o 
  -9  15   4       24.00      103.11     59.65 o 
  -8  15   4        9.20       -0.58    100.34 o 
  -7  15   4     2518.57     2868.73    138.61 o 
  -6  15   4      280.04      365.53     57.96 o 
  -5  15   4      235.61      163.33     42.71 o 
  -4  15   4     1745.53     1745.20     67.52 o 
  -3  15   4      924.99      949.03     62.35 o 
  -2  15   4      460.78      457.37     31.24 o 
  -1  15   4       42.26       28.71     54.99 o 
   0  15   4      472.14      521.15     42.00 o 
   1  15   4      106.62      161.10     38.47 o 
   2  15   4       10.30       17.42     48.78 o 
   3  15   4     1089.39     1152.14     73.22 o 
   4  15   4       20.13      -16.37     46.88 o 
   5  15   4      100.79       50.65     44.36 o 
   6  15   4      152.32      195.19     52.54 o 
   7  15   4       11.38       64.00     48.67 o 
  -8  16   4      388.63      451.81     73.11 o 
  -7  16   4      157.54       36.27     62.05 o 
  -6  16   4      954.24      969.20     64.33 o 
  -5  16   4        1.19       38.14     40.43 o 
  -4  16   4       47.36       90.28     48.80 o 
  -3  16   4      263.17      265.54     35.05 o 
  -2  16   4        5.02        0.82     28.43 o 
  -1  16   4      122.29      169.80     36.68 o 
   0  16   4      123.26      163.72     40.69 o 
   1  16   4     2512.66     2488.34    103.88 o 
   2  16   4       48.95       31.79     50.32 o 
   3  16   4      673.43      697.04     57.19 o 
   4  16   4     1268.42     1319.16    201.00 o 
   5  16   4      994.57     1103.77     98.48 o 
   6  16   4      920.50     1071.95     90.12 o 
  -6  17   4       19.85       41.82     85.19 o 
  -5  17   4       92.02       89.84     51.85 o 
  -4  17   4     1100.78      954.39     84.49 o 
  -3  17   4      186.73      238.31     65.59 o 
  -2  17   4      531.47      588.31     43.20 o 
  -1  17   4      355.49      331.53     62.89 o 
   0  17   4       58.89       80.51     52.83 o 
   1  17   4      120.91      303.34    102.38 o 
   2  17   4     1732.37     1641.83     95.20 o 
   3  17   4     1864.36     1899.46    112.70 o 
   4  17   4      344.77      420.36    104.06 o 
  -2  18   4      635.23      672.67    126.36 o 
   0  18   4     1332.84     1356.48    148.66 o 
 -16   1   5      569.23      574.01     72.49 o 
 -15   1   5     4516.11     4332.70    143.43 o 
 -14   1   5        1.84      -21.90     25.52 o 
 -13   1   5       34.89       68.52     28.68 o 
 -12   1   5     1490.30     1471.85     58.70 o 
 -11   1   5      757.00      809.63     32.72 o 
 -10   1   5     5736.51     5713.00    172.35 o 
  -9   1   5       10.63       20.21     10.94 o 
  -8   1   5    10703.69    11344.72    319.44 o 
  -7   1   5      784.43      708.89     24.27 o 
  -6   1   5     1038.50      886.91     27.58 o 
  -5   1   5     3766.78     3633.07     84.09 o 
  -4   1   5     6536.94     6480.84    147.75 o 
  -3   1   5      221.34      332.46     10.48 o 
  -2   1   5        3.89        3.96      4.39 o 
  -1   1   5      285.32      253.23      9.83 o 
   0   1   5    15211.14    16136.59    306.52 o 
   1   1   5       78.10       29.40      4.57 o 
   2   1   5     6633.59     7114.05    136.35 o 
   3   1   5      277.92      263.45      8.38 o 
   4   1   5      216.58      216.54      8.43 o 
   5   1   5     6139.91     5916.05    151.44 o 
   6   1   5     1314.62     1409.45     41.01 o 
   7   1   5      819.98      834.05     30.58 o 
   8   1   5        7.29       20.09     12.07 o 
   9   1   5     4132.19     4124.67    108.84 o 
  10   1   5     3233.95     2948.96    120.86 o 
  11   1   5     2061.05     2195.52    101.77 o 
  12   1   5      385.19      421.48     47.84 o 
  13   1   5      137.83       84.68     51.79 o 
  14   1   5      374.03      411.12     68.17 o 
 -16   2   5     3499.96     3245.14    161.95 o 
 -15   2   5      221.17      289.59     41.90 o 
 -14   2   5     2404.94     2309.58     88.01 o 
 -13   2   5      981.71      908.27     49.40 o 
 -12   2   5       36.55       37.34     23.71 o 
 -11   2   5      342.25      288.05     54.82 o 
 -10   2   5        8.39       14.89     17.62 o 
  -9   2   5     9450.27    10197.91    301.10 o 
  -8   2   5    11403.64    11326.27    287.31 o 
  -7   2   5      271.96      223.37     12.74 o 
  -6   2   5     2516.64     2113.80     50.82 o 
  -5   2   5      550.33      473.47     15.95 o 
  -4   2   5     1434.72     1477.79     36.20 o 
  -3   2   5       12.38       -4.52      4.52 o 
  -2   2   5    11000.85    12094.20    273.24 o 
  -1   2   5     6218.91     5870.27    176.88 o 
   0   2   5    12054.83    12360.92    254.01 o 
   1   2   5     1129.57     1248.54     29.03 o 
   2   2   5     9565.13     9610.26    183.60 o 
   3   2   5     4349.40     3946.96    102.19 o 
   4   2   5      496.12      597.43     20.64 o 
   5   2   5     4543.10     4168.40    108.23 o 
   6   2   5      237.91      195.90     13.41 o 
   7   2   5     2113.82     2066.17     58.46 o 
   8   2   5     3245.75     2984.03     94.33 o 
   9   2   5      417.08      388.42     23.39 o 
  10   2   5     7882.83     8026.67    206.91 o 
  11   2   5     2263.48     2253.43     66.62 o 
  12   2   5      281.36      277.76     46.81 o 
  13   2   5       84.22       16.80     50.27 o 
  14   2   5      246.55      311.47     66.90 o 
 -16   3   5      632.38      706.51     76.45 o 
 -15   3   5      616.10      620.83     47.30 o 
 -14   3   5      717.20      716.11     44.94 o 
 -13   3   5     1762.22     1759.13     72.80 o 
 -12   3   5     2923.68     2870.43    121.41 o 
 -11   3   5     3632.26     3534.30    113.32 o 
 -10   3   5     5355.88     5150.47    157.32 o 
  -9   3   5     1240.80     1243.89     61.06 o 
  -8   3   5     1725.16     1863.32     62.15 o 
  -7   3   5     7517.05     7783.73    199.06 o 
  -6   3   5       23.66       52.51     13.95 o 
  -5   3   5     8451.27     8197.83    267.13 o 
  -4   3   5     7178.68     7484.08    190.23 o 
  -3   3   5     1601.93     1744.49     42.20 o 
  -2   3   5     1245.68     1212.70     25.88 o 
  -1   3   5      409.05      413.10     13.61 o 
   0   3   5     3798.96     3619.50    114.13 o 
   1   3   5     5203.31     4770.68     99.31 o 
   2   3   5       36.62       53.38      6.76 o 
   3   3   5      848.04      742.73     29.23 o 
   4   3   5     5869.05     5879.68    150.03 o 
   5   3   5     3168.39     3104.78     81.66 o 
   6   3   5     6946.41     7572.46    224.61 o 
   7   3   5      230.82      215.95     18.25 o 
   8   3   5     6447.34     6529.70    222.93 o 
   9   3   5     5869.73     5868.59    187.63 o 
  10   3   5      286.54      249.74     21.69 o 
  11   3   5        1.53      -20.21     20.21 o 
  12   3   5        9.92       14.13     43.10 o 
  13   3   5      813.42      766.10     34.86 o 
  14   3   5       78.28       29.69     64.19 o 
 -16   4   5      309.22      538.88     92.91 o 
 -15   4   5        0.06      -18.63     41.43 o 
 -14   4   5      207.14      256.34     54.77 o 
 -13   4   5      776.04      850.47     45.71 o 
 -12   4   5      868.99      874.33     77.32 o 
 -11   4   5      384.42      413.64     28.85 o 
 -10   4   5     1397.39     1369.64     54.26 o 
  -9   4   5       34.70       73.67     18.68 o 
  -8   4   5       18.90        8.74     12.11 o 
  -7   4   5      307.69      282.79     15.41 o 
  -6   4   5      375.46      346.30     16.63 o 
  -5   4   5     1737.58     1593.02     44.98 o 
  -4   4   5      170.42      186.09     10.25 o 
  -3   4   5      603.74      560.21     19.70 o 
  -2   4   5       36.04       11.44      6.11 o 
  -1   4   5        8.21        3.28      5.33 o 
   0   4   5      473.48      383.15     12.68 o 
   1   4   5     5570.26     6133.88    156.77 o 
   2   4   5     5017.91     4734.30    122.15 o 
   3   4   5     1888.71     2192.24     58.86 o 
   4   4   5        1.39       11.83     12.27 o 
   5   4   5      248.17      175.48     10.51 o 
   6   4   5     1861.95     1712.71     48.64 o 
   7   4   5     3566.17     3590.55    145.73 o 
   8   4   5      312.01      279.98     58.53 o 
   9   4   5       85.34       65.97     22.99 o 
  10   4   5      356.98      363.29     34.82 o 
  11   4   5      490.00      497.12     29.46 o 
  12   4   5     2305.26     2148.56     72.13 o 
  13   4   5      474.22      482.34     88.72 o 
 -16   5   5       38.50       62.82     69.03 o 
 -15   5   5     1745.82     1722.32     85.38 o 
 -14   5   5      255.11      294.08     41.27 o 
 -13   5   5     1413.99     1391.59     71.00 o 
 -12   5   5      709.88      868.58     57.63 o 
 -11   5   5       41.43        7.60     22.23 o 
 -10   5   5      408.24      414.33     27.91 o 
  -9   5   5     2404.60     2289.36     66.25 o 
  -8   5   5     2466.35     2307.23     64.85 o 
  -7   5   5     5016.93     5121.53    150.73 o 
  -6   5   5     2302.79     2347.11     64.28 o 
  -5   5   5      662.35      621.45     32.15 o 
  -4   5   5     4948.65     4880.03    145.17 o 
  -3   5   5     6518.95     6807.72    155.56 o 
  -2   5   5       14.75        0.93      7.11 o 
  -1   5   5      822.25      779.29     20.34 o 
   0   5   5     4091.41     4158.74     95.55 o 
   1   5   5     5245.15     5158.73    175.68 o 
   2   5   5      353.18      300.24     17.43 o 
   3   5   5      227.42      259.49     14.48 o 
   4   5   5     1640.10     1945.59     53.13 o 
   5   5   5      661.08      683.78     22.95 o 
   6   5   5        0.91       -1.95      7.99 o 
   7   5   5       10.91        3.84     14.48 o 
   8   5   5      319.50      317.37     22.79 o 
   9   5   5     1589.82     1579.09     61.75 o 
  10   5   5      169.36      180.82     27.02 o 
  11   5   5     2488.12     2133.57     83.03 o 
  12   5   5      791.23      811.13     40.49 o 
  13   5   5       10.14       34.41     34.84 o 
 -15   6   5       32.94       42.69     47.79 o 
 -14   6   5     1028.94      964.10     56.32 o 
 -13   6   5     1356.35     1334.02     94.20 o 
 -12   6   5        6.08       -1.59     32.49 o 
 -11   6   5        1.42       15.75     33.27 o 
 -10   6   5      916.20      903.18     62.17 o 
  -9   6   5     2371.80     2313.67     66.91 o 
  -8   6   5      340.93      322.52     18.43 o 
  -7   6   5     3982.19     3887.61    122.70 o 
  -6   6   5    14907.57    14871.58    481.31 o 
  -5   6   5     4111.98     3959.77    121.20 o 
  -4   6   5       29.08        1.97     10.05 o 
  -3   6   5      655.12      656.31     21.16 o 
  -2   6   5      163.92      104.08      9.05 o 
  -1   6   5    14203.82    14669.24    331.57 o 
   0   6   5     5085.72     4881.54    102.39 o 
   1   6   5        4.87       -0.70      9.51 o 
   2   6   5     7991.41     8388.82    213.67 o 
   3   6   5     6536.33     6525.36    192.70 o 
   4   6   5     3500.40     3586.43     93.92 o 
   5   6   5      634.68      584.32     20.57 o 
   6   6   5      560.49      560.11     23.37 o 
   7   6   5     1961.28     2040.43     69.73 o 
   8   6   5      796.94      784.58     29.12 o 
   9   6   5     1797.22     1882.60     82.98 o 
  10   6   5     3082.33     3213.31    109.05 o 
  11   6   5      199.95      167.59     64.03 o 
  12   6   5      261.13      250.60     38.77 o 
  13   6   5      167.43      220.03     37.91 o 
 -15   7   5      414.08      359.71     44.92 o 
 -14   7   5      535.71      479.65     49.62 o 
 -13   7   5        0.30        4.80     28.38 o 
 -12   7   5     4587.90     4711.81    130.99 o 
 -11   7   5       78.18      102.85     26.01 o 
 -10   7   5     1198.75     1209.89     45.38 o 
  -9   7   5     1157.17     1046.60     39.01 o 
  -8   7   5     8491.89     8369.67    254.82 o 
  -7   7   5    16308.86    16367.48    415.06 o 
  -6   7   5       31.52       21.03     15.78 o 
  -5   7   5     6337.05     6373.62    233.87 o 
  -4   7   5     4383.11     4099.46    107.73 o 
  -3   7   5    15346.79    16336.97    369.47 o 
  -2   7   5     9485.92     9745.72    248.39 o 
  -1   7   5      418.41      399.76     15.76 o 
   0   7   5     1944.61     1631.39     40.55 o 
   1   7   5     4397.50     3949.89    119.06 o 
   2   7   5    10226.88    10675.36    271.75 o 
   3   7   5     4246.91     4353.60    113.96 o 
   4   7   5     1932.38     1921.16     60.93 o 
   5   7   5      493.88      456.60     25.48 o 
   6   7   5     7172.73     7855.16    233.74 o 
   7   7   5     1186.42     1166.85     45.86 o 
   8   7   5     2684.45     2725.07     76.51 o 
   9   7   5      446.31      413.04     30.23 o 
  10   7   5      606.70      610.16     40.22 o 
  11   7   5       23.79      140.06     57.54 o 
  12   7   5      695.14      699.30     49.63 o 
  13   7   5     1561.11     1469.92    102.91 o 
 -15   8   5       81.81       94.58     46.38 o 
 -14   8   5      813.27      753.86     46.41 o 
 -13   8   5      424.19      417.88     35.67 o 
 -12   8   5       89.78       97.07     34.74 o 
 -11   8   5      123.05      141.19     23.59 o 
 -10   8   5      496.40      436.77     30.04 o 
  -9   8   5      513.66      478.56     26.77 o 
  -8   8   5     1234.51     1181.32     42.51 o 
  -7   8   5      301.83      309.37     25.25 o 
  -6   8   5     1454.96     1360.67     51.66 o 
  -5   8   5    11015.17    10378.66    375.78 o 
  -4   8   5      112.54      103.44     12.05 o 
  -3   8   5      521.51      393.65     16.54 o 
  -2   8   5      431.91      438.65     17.33 o 
  -1   8   5     2781.05     2809.15     67.11 o 
   0   8   5     1635.33     1244.95     32.87 o 
   1   8   5      250.94      255.29     21.88 o 
   2   8   5      718.18      628.21     29.75 o 
   3   8   5      181.32      192.16     13.12 o 
   4   8   5     1102.90     1061.09     34.39 o 
   5   8   5     2866.72     2796.19     86.30 o 
   6   8   5      198.44      206.06     11.77 o 
   7   8   5      395.45      349.35     43.67 o 
   8   8   5      674.58      717.58     26.78 o 
   9   8   5     1770.67     1696.40     58.33 o 
  10   8   5      227.75      190.09     26.59 o 
  11   8   5       69.52       84.35     47.04 o 
  12   8   5       39.95       22.61     38.91 o 
 -14   9   5      474.94      375.49     57.84 o 
 -13   9   5      192.00      130.53     42.65 o 
 -12   9   5     1090.12     1064.79     47.35 o 
 -11   9   5      807.15      772.73     46.86 o 
 -10   9   5     1813.59     1805.43     67.17 o 
  -9   9   5      134.99       98.16     19.40 o 
  -8   9   5      388.39      298.86     30.29 o 
  -7   9   5     2051.36     1938.16     69.94 o 
  -6   9   5       85.68       92.69     23.65 o 
  -5   9   5       90.66      116.22     22.57 o 
  -4   9   5      264.03      288.22     15.87 o 
  -3   9   5      653.85      729.27     26.23 o 
  -2   9   5       50.77       31.87     11.36 o 
  -1   9   5       10.68       20.07     10.08 o 
   0   9   5      269.28      333.95     14.07 o 
   1   9   5      384.38      358.69     22.92 o 
   2   9   5      193.57      204.54     22.68 o 
   3   9   5     1067.95     1041.40     35.96 o 
   4   9   5     2244.24     2078.59     60.39 o 
   5   9   5      819.34      833.32     36.72 o 
   6   9   5     1247.05     1313.45     45.69 o 
   7   9   5      465.07      378.63     72.47 o 
   8   9   5      630.69      690.86     59.26 o 
   9   9   5      998.50      889.23     45.33 o 
  10   9   5       58.95       58.24     44.52 o 
  11   9   5        0.70      -40.80     40.80 o 
  12   9   5       11.10       44.60    118.92 o 
 -14  10   5     2578.64     2538.07    288.02 o 
 -13  10   5     2927.07     2859.87     97.37 o 
 -12  10   5     2388.14     2432.86     94.28 o 
 -11  10   5       74.66       35.21     25.02 o 
 -10  10   5       27.57        1.05     34.87 o 
  -9  10   5     1664.48     1677.71     78.32 o 
  -8  10   5      322.07      312.00     38.50 o 
  -7  10   5      589.97      607.06     35.73 o 
  -6  10   5      130.29      117.85     26.34 o 
  -5  10   5      921.36      824.35     41.73 o 
  -4  10   5     3747.07     3790.95    119.76 o 
  -3  10   5      320.46      300.23     16.93 o 
  -2  10   5       57.17       36.65     12.43 o 
  -1  10   5      432.71      400.43     22.39 o 
   0  10   5     2315.60     2072.04     78.36 o 
   1  10   5     6057.69     6132.69    185.58 o 
   2  10   5    13215.88    13232.14    478.49 o 
   3  10   5      401.38      455.96     28.16 o 
   4  10   5       20.66       -2.51     16.36 o 
   5  10   5       26.69       61.68     16.63 o 
   6  10   5     4807.57     5149.44    137.32 o 
   7  10   5     9930.68    10170.46    301.29 o 
   8  10   5      354.41      399.33     83.62 o 
   9  10   5     1181.56     1096.26     81.34 o 
  10  10   5      683.16      579.11     40.23 o 
  11  10   5      959.78     1121.56    213.69 o 
 -13  11   5       89.34      105.09     39.71 o 
 -12  11   5     3672.52     3661.75    174.60 o 
 -11  11   5     2654.31     2818.70     90.66 o 
 -10  11   5      335.61      270.53     32.50 o 
  -9  11   5      816.94      787.41     38.09 o 
  -8  11   5       12.95        4.20     42.69 o 
  -7  11   5     9812.16    10361.14    386.34 o 
  -6  11   5     5956.39     6205.14    232.52 o 
  -5  11   5      273.54      296.08     29.08 o 
  -4  11   5      164.13      149.66     21.17 o 
  -3  11   5      951.48      918.63     37.15 o 
  -2  11   5        7.78        1.67     15.90 o 
  -1  11   5      196.81      172.28     21.03 o 
   0  11   5     2734.18     2880.23     95.45 o 
   1  11   5     2189.62     2367.46     81.43 o 
   2  11   5     1955.17     1971.55     72.27 o 
   3  11   5     1595.27     1537.43     71.70 o 
   4  11   5      651.95      657.51     38.45 o 
   5  11   5      192.46      194.89     24.61 o 
   6  11   5     1042.70     1023.46     38.62 o 
   7  11   5      246.80      201.35     23.33 o 
   8  11   5     7205.22     7340.09    221.35 o 
   9  11   5     5170.05     5716.52    507.29 o 
  10  11   5      337.99      407.49     99.41 o 
  11  11   5       61.75       35.31    135.65 o 
 -12  12   5     1755.72     1643.12    106.98 o 
 -11  12   5      351.48      247.04     39.69 o 
 -10  12   5        6.96        7.66     27.92 o 
  -9  12   5     1208.46     1117.42     62.15 o 
  -8  12   5       72.16       80.42     33.89 o 
  -7  12   5      380.07      460.83     70.61 o 
  -6  12   5      309.13      295.92     33.43 o 
  -5  12   5       58.14      117.71     29.29 o 
  -4  12   5       13.08        8.53     25.46 o 
  -3  12   5        7.52       -5.19     15.76 o 
  -2  12   5     2454.19     2501.75    123.65 o 
  -1  12   5      140.48      144.46     14.90 o 
   0  12   5      936.55      925.30     46.67 o 
   1  12   5     1620.77     1684.10     66.66 o 
   2  12   5      197.55      242.10     34.73 o 
   3  12   5      765.45      854.77     79.90 o 
   4  12   5      239.71      243.50     29.90 o 
   5  12   5       16.73        2.01     28.00 o 
   6  12   5     1335.21     1365.21     59.82 o 
   7  12   5     1860.42     1980.01     80.16 o 
   8  12   5      567.75      609.76     43.71 o 
   9  12   5       93.69      130.82     37.01 o 
  10  12   5      411.30      568.61    141.22 o 
 -11  13   5        6.00      -13.54     35.67 o 
 -10  13   5     2250.39     2311.27     82.32 o 
  -9  13   5      887.52      761.09     67.27 o 
  -8  13   5        9.87       44.59     38.55 o 
  -7  13   5     2140.55     1957.74    100.76 o 
  -6  13   5      376.26      320.21     38.10 o 
  -5  13   5     3287.47     3479.54    118.96 o 
  -4  13   5      548.51      578.55     33.41 o 
  -3  13   5        2.56       -3.12     17.04 o 
  -2  13   5     1630.17     1661.78     49.09 o 
  -1  13   5      128.09      104.70     25.83 o 
   0  13   5       56.51      117.12     28.95 o 
   1  13   5      199.65      217.95     31.24 o 
   2  13   5      489.72      425.18     51.76 o 
   3  13   5      199.25      189.98     77.12 o 
   4  13   5       68.96       94.36     31.62 o 
   5  13   5     1600.85     1653.75     73.82 o 
   6  13   5      151.44      115.72     33.89 o 
   7  13   5     1082.36      896.36     55.55 o 
   8  13   5     1057.97     1059.09     59.28 o 
   9  13   5       12.65      243.42    137.51 o 
 -10  14   5      578.73      594.61     47.11 o 
  -9  14   5      133.92      138.84     48.88 o 
  -8  14   5      339.04      338.07     47.22 o 
  -7  14   5      150.63      200.89     47.77 o 
  -6  14   5     1736.26     1697.64     98.72 o 
  -5  14   5     2004.97     2098.47     87.92 o 
  -4  14   5       27.54       46.06     41.30 o 
  -3  14   5        1.28       -5.48     36.21 o 
  -2  14   5      192.62      198.63     20.66 o 
  -1  14   5     1755.50     1721.54     72.92 o 
   0  14   5     2657.35     2624.15    121.67 o 
   1  14   5        0.87       19.75     73.40 o 
   2  14   5     1018.83     1098.39     92.02 o 
   3  14   5      567.89      644.98     68.28 o 
   4  14   5       28.16       77.41     40.53 o 
   5  14   5      107.51      218.75     40.76 o 
   6  14   5        6.11       25.82     39.83 o 
   7  14   5     1032.62     1042.27     75.81 o 
   8  14   5        1.50      -13.01     42.74 o 
  -9  15   5     1419.02     1405.47    119.85 o 
  -8  15   5     1887.37     2000.99    113.65 o 
  -7  15   5     2375.08     2295.52    130.77 o 
  -6  15   5     1022.87      957.10     50.95 o 
  -5  15   5      233.30      323.06     57.31 o 
  -4  15   5     5024.72     5143.98    144.28 o 
  -3  15   5      878.05      905.34     46.51 o 
  -2  15   5       50.32       43.13     20.33 o 
  -1  15   5      247.01      188.70     36.96 o 
   0  15   5     1178.86     1123.61     75.19 o 
   1  15   5     3072.45     3153.03    145.40 o 
   2  15   5       81.45       92.72     49.56 o 
   3  15   5        1.45       77.66     41.45 o 
   4  15   5       86.18       95.00    120.78 o 
   5  15   5     1453.40     1451.25     77.50 o 
   6  15   5      744.93      742.77     65.84 o 
   7  15   5      261.26      336.33     61.32 o 
  -8  16   5      234.19      263.81     71.86 o 
  -7  16   5     1326.78     1177.49     70.69 o 
  -6  16   5      928.00      968.66     57.28 o 
  -5  16   5      466.15      578.64     62.49 o 
  -4  16   5      798.85      674.90     45.12 o 
  -3  16   5        0.27       29.27     39.43 o 
  -2  16   5     3194.56     3118.36     81.68 o 
  -1  16   5     2221.54     2229.15     94.62 o 
   0  16   5       72.62        0.89     42.50 o 
   1  16   5      517.78      512.01     51.54 o 
   2  16   5      268.61      265.16     66.88 o 
   3  16   5      779.82      961.26     64.09 o 
   4  16   5      412.27      254.57     78.04 o 
   5  16   5       10.93      -50.85     61.19 o 
  -6  17   5      364.65      394.26     60.06 o 
  -5  17   5        4.42      -42.99     50.50 o 
  -4  17   5      249.21      260.51     45.14 o 
  -3  17   5      393.02      418.42     72.34 o 
  -2  17   5      676.48      510.90     79.49 o 
  -1  17   5      325.50      327.00    108.63 o 
   0  17   5      213.23      216.20     50.76 o 
   1  17   5      133.02      157.35     80.01 o 
   2  17   5      420.87      424.70     69.60 o 
   3  17   5      348.40      236.82     70.63 o 
 -16   0   6      979.44      938.39    117.07 o 
 -15   0   6      358.77      360.49     81.76 o 
 -14   0   6      822.15      877.07     59.46 o 
 -13   0   6      926.27      963.32     60.39 o 
 -12   0   6     1486.18     1505.54     69.55 o 
 -11   0   6       10.87       46.67     25.09 o 
 -10   0   6     1241.94     1207.10     65.04 o 
  -9   0   6     8842.26     8450.81    306.14 o 
  -8   0   6     9775.83     9463.67    341.62 o 
  -7   0   6     1335.59     1430.38     58.37 o 
  -6   0   6     2036.52     2236.34     70.41 o 
  -5   0   6      192.43      162.78     12.29 o 
  -4   0   6    17904.72    17746.58    632.66 o 
  -3   0   6     3267.36     2933.48    120.74 o 
  -2   0   6     4896.05     4760.91    141.25 o 
  -1   0   6      431.63      443.13     22.98 o 
   0   0   6     7790.04     8675.28    243.08 o 
   1   0   6    21536.91    21210.07    537.39 o 
   2   0   6    29468.50    31774.49    798.33 o 
   3   0   6     4054.36     3815.82    113.71 o 
   4   0   6     4851.31     5290.77    156.63 o 
   5   0   6     3230.11     3577.74    107.62 o 
   6   0   6      185.11      224.76     13.60 o 
   7   0   6     2006.49     2104.25     81.18 o 
   8   0   6      341.70      323.33     42.74 o 
   9   0   6      100.47       98.48     40.88 o 
  11   0   6     3547.01     3316.88    196.97 o 
  12   0   6     1083.93     1077.76     98.48 o 
  13   0   6      285.54      193.25     81.76 o 
 -16   1   6      101.61      -25.41     65.03 o 
 -15   1   6      273.35      289.27     33.25 o 
 -14   1   6       21.98       -4.67     36.57 o 
 -13   1   6      266.48      308.29     29.73 o 
 -12   1   6      489.00      486.19     29.16 o 
 -11   1   6     1765.22     1807.31     63.52 o 
 -10   1   6       80.91       74.33     17.75 o 
  -9   1   6       59.65       48.07     11.77 o 
  -8   1   6     2405.47     2501.57     69.73 o 
  -7   1   6      210.27      189.41     11.60 o 
  -6   1   6    17183.22    18005.80    405.53 o 
  -5   1   6    18866.71    20489.15    461.21 o 
  -4   1   6      292.17      379.21     17.57 o 
  -3   1   6     2879.99     2706.08     77.24 o 
  -2   1   6     7533.39     7617.60    260.65 o 
  -1   1   6     1587.66     1783.32     47.78 o 
   0   1   6     1957.30     1938.00     58.50 o 
   1   1   6     1989.89     2108.03     42.34 o 
   2   1   6     8497.33     9086.53    173.88 o 
   3   1   6    12655.80    13227.91    252.04 o 
   4   1   6      163.82      168.11      7.91 o 
   5   1   6      654.72      583.67     16.42 o 
   6   1   6      908.78      953.92     30.99 o 
   7   1   6      325.16      326.62     19.29 o 
   8   1   6      150.87      130.95     26.92 o 
   9   1   6      531.48      490.95     22.29 o 
  10   1   6     3408.82     3448.27    138.62 o 
  11   1   6        4.04      -34.24     36.72 o 
  12   1   6      467.85      518.77     54.42 o 
  13   1   6      377.71      260.79     59.69 o 
 -16   2   6      389.04      482.90     76.19 o 
 -15   2   6      260.54      303.22     44.34 o 
 -14   2   6      538.80      490.63     38.07 o 
 -13   2   6      122.83       65.39     52.03 o 
 -12   2   6        7.96       40.82     24.12 o 
 -11   2   6       37.92       58.43     22.14 o 
 -10   2   6     2542.43     2524.03     83.26 o 
  -9   2   6      471.27      474.50     20.74 o 
  -8   2   6        0.34       15.95     10.40 o 
  -7   2   6     1504.56     1708.94     43.50 o 
  -6   2   6      430.43      475.84     21.01 o 
  -5   2   6    11269.55    11729.96    269.71 o 
  -4   2   6     9702.15    10539.31    221.82 o 
  -3   2   6    11789.89    12565.19    239.90 o 
  -2   2   6     1928.36     1922.92     42.22 o 
  -1   2   6      709.02      771.44     19.21 o 
   0   2   6    22027.73    23339.57    444.07 o 
   1   2   6     3982.39     4265.86     82.77 o 
   2   2   6       60.06       37.65      5.01 o 
   3   2   6     8230.73     8847.18    169.35 o 
   4   2   6      343.58      290.22     12.42 o 
   5   2   6      635.98      611.97     24.20 o 
   6   2   6      166.09      212.06     16.63 o 
   7   2   6       40.34       32.96     13.01 o 
   8   2   6     1106.96     1105.17     37.99 o 
   9   2   6      705.73      695.84     32.17 o 
  10   2   6      145.97      116.22     18.10 o 
  11   2   6        0.16      -12.64     16.10 o 
  12   2   6      834.86      740.87     76.19 o 
  13   2   6      204.50      251.75     58.91 o 
 -16   3   6       34.59      102.24     87.34 o 
 -15   3   6     1145.87     1271.11     65.53 o 
 -14   3   6       54.42       74.16     34.45 o 
 -13   3   6     1043.00      953.09     67.85 o 
 -12   3   6       37.73       80.74     26.10 o 
 -11   3   6      211.57      213.85     25.21 o 
 -10   3   6     3561.40     3424.18    109.03 o 
  -9   3   6       22.67       69.31     17.12 o 
  -8   3   6       15.97       24.77     12.76 o 
  -7   3   6      942.13      893.47     40.77 o 
  -6   3   6      640.42      643.04     24.74 o 
  -5   3   6     2473.27     2405.71     65.03 o 
  -4   3   6      657.81      669.98     22.58 o 
  -3   3   6      660.96      674.14     20.08 o 
  -2   3   6      150.82      147.29      7.82 o 
  -1   3   6       87.76       53.47      7.20 o 
   0   3   6     3388.48     3648.97    111.27 o 
   1   3   6     1677.70     1457.75     32.56 o 
   2   3   6     8184.16     8374.11    212.76 o 
   3   3   6     7031.97     7047.64    182.92 o 
   4   3   6     3401.02     3467.96     90.77 o 
   5   3   6    25945.53    27289.89    686.60 o 
   6   3   6      218.08      198.01     16.09 o 
   7   3   6      875.74      964.58     37.28 o 
   8   3   6     3821.98     3651.98    114.70 o 
   9   3   6      422.56      400.29     27.98 o 
  10   3   6     3515.31     3540.87     98.31 o 
  11   3   6      471.82      506.81     29.01 o 
  12   3   6       74.49      112.19     22.95 o 
  13   3   6      924.67      921.85     75.26 o 
 -16   4   6      969.94      902.61     63.49 o 
 -15   4   6      889.05      913.21     70.27 o 
 -14   4   6      370.93      430.10     56.30 o 
 -13   4   6      940.03      999.39     81.39 o 
 -12   4   6     4950.32     5069.98    159.43 o 
 -11   4   6     8095.53     8024.12    241.35 o 
 -10   4   6      770.95      743.16     34.30 o 
  -9   4   6     2114.93     2077.90     60.56 o 
  -8   4   6       18.80       52.43     13.45 o 
  -7   4   6       23.10       49.64     12.87 o 
  -6   4   6     5043.61     5518.65    164.48 o 
  -5   4   6     2154.71     2532.79     68.04 o 
  -4   4   6    23378.08    24134.90    542.98 o 
  -3   4   6      958.48      827.26     21.60 o 
  -2   4   6     9916.76     9857.10    208.35 o 
  -1   4   6     1297.12     1292.11     32.89 o 
   0   4   6      188.31      134.84      7.28 o 
   1   4   6     3706.79     3332.59     76.92 o 
   2   4   6      801.84      799.92     26.18 o 
   3   4   6     6235.25     5763.55    172.19 o 
   4   4   6     5841.87     5358.03    138.40 o 
   5   4   6     1715.21     1771.33     50.60 o 
   6   4   6     1861.05     1809.84     52.09 o 
   7   4   6     3484.23     3577.85    112.51 o 
   8   4   6     3090.31     3029.16    124.50 o 
   9   4   6     2878.32     2720.99     78.75 o 
  10   4   6      429.94      456.54     35.51 o 
  11   4   6      938.95      945.45     41.39 o 
  12   4   6     1125.18     1048.38     50.73 o 
  13   4   6        4.68      -12.91     34.80 o 
 -16   5   6      401.62      430.74     58.00 o 
 -15   5   6      500.77      420.63     56.34 o 
 -14   5   6     1608.26     1639.47    146.85 o 
 -13   5   6     1531.94     1531.64     74.13 o 
 -12   5   6       98.22      112.72     27.73 o 
 -11   5   6     4289.04     4364.47    176.40 o 
 -10   5   6     3285.00     3153.01     88.83 o 
  -9   5   6     1362.86     1227.25     42.81 o 
  -8   5   6     1248.32     1223.68     40.56 o 
  -7   5   6      192.35      184.11     14.74 o 
  -6   5   6     2513.71     2451.20     94.41 o 
  -5   5   6    19915.03    21238.03    535.16 o 
  -4   5   6      244.23      237.84     11.84 o 
  -3   5   6     5721.97     5444.54    125.48 o 
  -2   5   6     5027.96     5160.56    119.00 o 
  -1   5   6     1788.14     1900.73     42.47 o 
   0   5   6      190.67      175.30      8.81 o 
   1   5   6     3081.65     2985.31     79.40 o 
   2   5   6    19146.63    20371.66    593.27 o 
   3   5   6       32.02       21.88     11.80 o 
   4   5   6     1718.72     1700.62     74.03 o 
   5   5   6     4093.99     4046.40    106.48 o 
   6   5   6     8338.47     8507.65    217.60 o 
   7   5   6     6005.89     6238.30    278.92 o 
   8   5   6      759.08      774.17     39.08 o 
   9   5   6      151.61      130.60     24.80 o 
  10   5   6      701.78      742.31     40.74 o 
  11   5   6     2761.46     2713.46     85.44 o 
  12   5   6      983.85      935.28     44.40 o 
  13   5   6       79.94       82.37     40.54 o 
 -15   6   6        6.34       -7.04     39.96 o 
 -14   6   6      184.40      194.13     35.75 o 
 -13   6   6      171.01      192.62     30.83 o 
 -12   6   6      501.58      584.11     38.55 o 
 -11   6   6        4.95       -2.25     20.59 o 
 -10   6   6     1070.26     1091.51     42.10 o 
  -9   6   6      399.99      430.51     29.23 o 
  -8   6   6        7.27       -1.93     16.09 o 
  -7   6   6     9877.71    10457.36    266.87 o 
  -6   6   6        0.95       -5.91     11.92 o 
  -5   6   6     2900.34     2752.10     89.37 o 
  -4   6   6     3673.13     3910.16     92.23 o 
  -3   6   6      336.22      261.82     13.55 o 
  -2   6   6     3772.93     3863.60     90.58 o 
  -1   6   6     2659.37     2923.94     69.45 o 
   0   6   6     8683.04     8791.23    200.66 o 
   1   6   6      319.70      261.62     20.65 o 
   2   6   6      837.84      808.92     33.35 o 
   3   6   6      842.57      932.46     33.96 o 
   4   6   6      605.41      583.81     22.59 o 
   5   6   6     1012.37      929.91     31.47 o 
   6   6   6      145.77      150.24     12.60 o 
   7   6   6      156.14      102.28     17.62 o 
   8   6   6      466.27      448.11     25.29 o 
   9   6   6       49.56       89.79     24.40 o 
  10   6   6       27.84      -19.43     28.67 o 
  11   6   6      386.59      314.88     38.15 o 
  12   6   6       52.15       21.96     46.94 o 
 -15   7   6      253.62      245.48     44.28 o 
 -14   7   6       99.01       90.98     38.87 o 
 -13   7   6      110.21      153.01     42.02 o 
 -12   7   6       36.95       75.75     30.31 o 
 -11   7   6     1056.11     1123.98     45.21 o 
 -10   7   6      101.23       86.33     19.73 o 
  -9   7   6        3.54       25.99     16.65 o 
  -8   7   6       95.20      109.57     15.36 o 
  -7   7   6      214.78      178.81     16.61 o 
  -6   7   6     2455.03     2355.64     66.09 o 
  -5   7   6     3812.72     3832.95    145.19 o 
  -4   7   6        0.15        7.70     10.63 o 
  -3   7   6     1707.89     1825.23     63.78 o 
  -2   7   6     3561.93     3548.81    123.98 o 
  -1   7   6     2862.68     2997.60     71.60 o 
   0   7   6      288.55      290.66     15.79 o 
   1   7   6       82.44      107.93     17.99 o 
   2   7   6     1765.35     1755.02     50.87 o 
   3   7   6     5352.34     5398.82    139.99 o 
   4   7   6      219.87      238.94     14.04 o 
   5   7   6      363.41      330.02     18.09 o 
   6   7   6     1875.12     1855.76     65.90 o 
   7   7   6      639.59      643.25     28.16 o 
   8   7   6      568.09      598.97     26.88 o 
   9   7   6      685.63      658.85     40.77 o 
  10   7   6     1402.74     1492.14     63.63 o 
  11   7   6        4.52       -1.83     33.85 o 
  12   7   6        6.60      -13.82     40.79 o 
 -15   8   6       12.91       43.91     48.04 o 
 -14   8   6       23.67       14.15     37.55 o 
 -13   8   6      255.76      312.41     35.70 o 
 -12   8   6     4844.61     4818.68    135.09 o 
 -11   8   6     2201.49     2109.27     70.04 o 
 -10   8   6      662.41      715.59     34.72 o 
  -9   8   6       12.01       49.52     24.52 o 
  -8   8   6      954.29      936.14     36.40 o 
  -7   8   6     6667.70     6554.98    171.14 o 
  -6   8   6      153.56      196.72     25.89 o 
  -5   8   6    15316.36    15227.11    447.37 o 
  -4   8   6     9270.84     9008.35    206.25 o 
  -3   8   6     2935.25     3289.77     79.26 o 
  -2   8   6     1028.92     1056.14     31.30 o 
  -1   8   6     1019.54     1009.73     29.40 o 
   0   8   6     2306.96     2092.31     51.29 o 
   1   8   6     1749.85     1545.70     53.11 o 
   2   8   6       16.11       34.16     12.42 o 
   3   8   6     7761.59     7985.93    205.98 o 
   4   8   6     7870.37     7998.27    205.72 o 
   5   8   6     2479.22     2443.05     82.49 o 
   6   8   6      473.77      459.81     28.70 o 
   7   8   6      602.76      629.94     26.28 o 
   8   8   6      688.05      696.30     29.05 o 
   9   8   6      734.63      740.30     35.08 o 
  10   8   6      360.99      361.19     34.61 o 
  11   8   6     1562.50     1599.46    100.19 o 
  12   8   6      622.06      529.81    114.28 o 
 -14   9   6      696.52      652.56     51.16 o 
 -13   9   6     1846.66     2045.67     76.58 o 
 -12   9   6      470.83      482.80     34.36 o 
 -11   9   6     1096.21     1117.66     48.07 o 
 -10   9   6     1809.01     1714.13     70.19 o 
  -9   9   6     1232.70     1183.50     46.14 o 
  -8   9   6      648.63      591.89     37.00 o 
  -7   9   6      279.70      203.11     26.74 o 
  -6   9   6     2568.93     2763.97    111.59 o 
  -5   9   6     4461.69     4161.11    130.15 o 
  -4   9   6       69.12       66.46     12.89 o 
  -3   9   6     3811.72     3543.29     85.41 o 
  -2   9   6     6662.12     7065.22    162.87 o 
  -1   9   6     2167.17     2212.42     55.40 o 
   0   9   6     2889.92     2775.02     93.56 o 
   1   9   6     2446.81     2347.01     94.49 o 
   2   9   6     3720.52     3681.67    113.65 o 
   3   9   6      296.87      327.57     18.98 o 
   4   9   6        3.61       29.38     17.14 o 
   5   9   6       71.52       80.85     13.45 o 
   6   9   6     7495.23     7848.88    203.03 o 
   7   9   6      800.87      804.60     31.26 o 
   8   9   6     3411.14     3368.62     94.98 o 
   9   9   6      118.75       98.25     22.60 o 
  10   9   6       10.70       22.93     69.49 o 
  11   9   6     1714.61     1595.42     75.95 o 
 -14  10   6      166.97       65.98     45.06 o 
 -13  10   6       35.61       18.66     36.85 o 
 -12  10   6     1111.02     1128.51     54.66 o 
 -11  10   6      488.69      462.16     36.48 o 
 -10  10   6      224.25      163.43     27.60 o 
  -9  10   6       42.34       58.15     29.91 o 
  -8  10   6       15.82      -22.83     23.07 o 
  -7  10   6      159.62      138.00     27.48 o 
  -6  10   6       31.67       59.97     28.55 o 
  -5  10   6       59.10       49.11     19.96 o 
  -4  10   6      861.30      812.02     41.04 o 
  -3  10   6       41.25       15.97     13.53 o 
  -2  10   6        3.95        2.97     13.68 o 
  -1  10   6     1676.32     1627.48     50.13 o 
   0  10   6     1299.67     1192.80     49.19 o 
   1  10   6      629.29      611.70     32.20 o 
   2  10   6       57.78       30.58     24.16 o 
   3  10   6      529.77      574.24     32.23 o 
   4  10   6      574.45      546.66     33.78 o 
   5  10   6     1216.03     1203.45     42.23 o 
   6  10   6       18.87       48.30     23.60 o 
   7  10   6     4017.35     4011.36    111.27 o 
   8  10   6      290.52      270.54     18.12 o 
   9  10   6        3.89      -21.13     30.38 o 
  10  10   6      208.96      210.79     35.72 o 
  11  10   6      150.79       79.90    122.64 o 
 -13  11   6      137.42       95.16     51.10 o 
 -12  11   6      449.72      568.65     40.81 o 
 -11  11   6       39.62       55.03     29.14 o 
 -10  11   6      116.91      143.56     27.98 o 
  -9  11   6       27.94      -24.96     32.69 o 
  -8  11   6       76.34       92.62     32.43 o 
  -7  11   6       31.14       80.71     38.09 o 
  -6  11   6      984.01     1036.51     52.12 o 
  -5  11   6     3495.70     3280.19     93.80 o 
  -4  11   6       20.84       39.24     14.53 o 
  -3  11   6     2473.00     2548.11     86.85 o 
  -2  11   6       21.15       42.24     14.87 o 
  -1  11   6      197.88      204.09     14.37 o 
   0  11   6     1328.29     1248.13     53.87 o 
   1  11   6      126.64      140.72     24.58 o 
   2  11   6     2234.72     2230.78    144.94 o 
   3  11   6      173.06      187.18     26.22 o 
   4  11   6        2.93       21.03     23.05 o 
   5  11   6      552.21      549.70     27.36 o 
   6  11   6        8.95       25.21     17.70 o 
   7  11   6       26.80       24.21     31.38 o 
   8  11   6       61.75       90.42     18.67 o 
   9  11   6      159.31      175.12     19.35 o 
  10  11   6       95.76       87.64     23.69 o 
 -12  12   6     1241.07     1362.57     88.79 o 
 -11  12   6      293.40      300.50     37.10 o 
 -10  12   6     2616.10     2470.90     85.05 o 
  -9  12   6      178.92      183.32     29.05 o 
  -8  12   6       24.38       -4.04     41.68 o 
  -7  12   6     1643.12     1617.51     85.70 o 
  -6  12   6     1068.17     1089.19     54.57 o 
  -5  12   6     1640.33     1568.47     68.03 o 
  -4  12   6      304.99      263.56     18.31 o 
  -3  12   6       10.25       22.34     17.12 o 
  -2  12   6       12.41       16.15     18.29 o 
  -1  12   6      273.13      297.69     16.30 o 
   0  12   6     4199.62     4349.42    138.73 o 
   1  12   6     1237.74     1216.57     56.02 o 
   2  12   6      126.17      124.83     28.29 o 
   3  12   6      146.12      184.44     34.01 o 
   4  12   6      764.21      797.46     71.02 o 
   5  12   6       57.84       14.80     36.34 o 
   6  12   6       70.76      111.32     29.84 o 
   7  12   6     1960.35     1745.09     80.21 o 
   8  12   6       54.45       67.64     24.68 o 
   9  12   6       62.55      116.47     25.09 o 
 -11  13   6     2887.80     2934.80    114.26 o 
 -10  13   6     1269.64     1240.05     88.24 o 
  -9  13   6       10.99      -39.23     43.15 o 
  -8  13   6       26.56        7.72     40.06 o 
  -7  13   6     1121.37     1085.19    102.20 o 
  -6  13   6     3359.13     3345.35    101.15 o 
  -5  13   6      701.26      718.34     38.25 o 
  -4  13   6       43.45       44.80     34.11 o 
  -3  13   6      860.89      861.44     36.16 o 
  -2  13   6     5834.26     5967.23    141.01 o 
  -1  13   6     2201.90     2155.38     76.18 o 
   0  13   6      117.78       83.48     30.27 o 
   1  13   6      804.94      754.77     43.82 o 
   2  13   6     1727.74     1803.18     98.88 o 
   3  13   6       36.90       65.38     36.78 o 
   4  13   6      374.03      379.32     38.26 o 
   5  13   6      375.43      288.50     47.85 o 
   6  13   6     1909.55     1822.08     80.54 o 
   7  13   6     1049.32     1071.44     62.19 o 
   8  13   6      817.18      947.41    215.55 o 
 -10  14   6      279.58      263.99     45.64 o 
  -9  14   6     1616.56     1679.18     81.69 o 
  -8  14   6     2464.45     2344.55    106.98 o 
  -7  14   6      117.92      124.27     39.63 o 
  -6  14   6      318.21      209.36     45.25 o 
  -5  14   6       20.47       79.20     32.29 o 
  -4  14   6     1168.29     1187.45     50.01 o 
  -3  14   6     1212.51     1303.38     44.97 o 
  -2  14   6       18.90       22.50     18.81 o 
  -1  14   6       99.27       67.27     55.97 o 
   0  14   6     1009.88     1117.73     61.98 o 
   1  14   6     2071.26     2083.82     86.13 o 
   2  14   6       36.29       20.32     35.94 o 
   3  14   6     1064.37     1023.25     63.38 o 
   4  14   6      434.05      415.96     43.98 o 
   5  14   6      288.69      311.70     44.01 o 
   6  14   6      260.92      315.37     44.53 o 
   7  14   6      192.31      246.27     81.76 o 
  -9  15   6      116.40       81.27     96.63 o 
  -8  15   6     1062.81     1139.08    107.78 o 
  -7  15   6      392.79      380.42     47.14 o 
  -6  15   6        9.62      -12.83     39.03 o 
  -5  15   6      204.79      212.84     37.81 o 
  -4  15   6       55.38       42.23     38.62 o 
  -3  15   6        5.83       30.40     20.74 o 
  -2  15   6     1210.81     1192.80     41.23 o 
  -1  15   6      880.21      836.35     50.56 o 
   0  15   6      138.34      117.17     59.59 o 
   1  15   6     1279.53     1206.21     61.34 o 
   2  15   6      142.07      165.11     53.52 o 
   3  15   6      412.59      455.51     65.32 o 
   4  15   6      708.87      785.28     57.05 o 
   5  15   6        0.25      -32.17     52.32 o 
   6  15   6      101.05       81.39     54.13 o 
  -8  16   6      125.00      192.48     60.97 o 
  -7  16   6     1371.02     1449.76     77.80 o 
  -6  16   6        0.55       41.25     80.68 o 
  -5  16   6      171.55      123.72     43.72 o 
  -4  16   6       13.06       47.41     37.26 o 
  -3  16   6      906.32      815.64     42.50 o 
  -2  16   6       56.19       87.69     38.20 o 
  -1  16   6      172.34      135.78     44.54 o 
   0  16   6      674.70      763.86     66.52 o 
   1  16   6      472.68      490.74     54.23 o 
   2  16   6      789.61      851.38     60.47 o 
   3  16   6      966.78      871.50     72.21 o 
   4  16   6      123.68      124.50     76.19 o 
   5  16   6      206.92      235.23     66.32 o 
  -5  17   6      935.19     1032.65     81.18 o 
  -4  17   6        8.14      148.66     74.33 o 
  -3  17   6      425.70      478.05     54.43 o 
  -2  17   6     1547.46     1561.41    105.77 o 
  -1  17   6      102.61      222.18     78.04 o 
   0  17   6      208.71      283.64     63.79 o 
   1  17   6     1578.29     1589.91     95.25 o 
   2  17   6      668.86      565.76     76.07 o 
   3  17   6     1162.29     1168.81    133.79 o 
 -16   1   7       73.56      133.64     78.97 o 
 -15   1   7        1.94       49.32     37.05 o 
 -14   1   7       36.21       58.15     30.32 o 
 -13   1   7       32.80       27.59     17.60 o 
 -12   1   7      102.89       99.20     17.92 o 
 -11   1   7        4.90       15.17     25.48 o 
 -10   1   7     3075.99     3174.02     87.05 o 
  -9   1   7     3586.57     3471.21     93.11 o 
  -8   1   7     2556.30     2403.86     59.46 o 
  -7   1   7      204.61      208.93     12.07 o 
  -6   1   7      471.65      595.85     21.49 o 
  -5   1   7      901.86     1001.71     27.57 o 
  -4   1   7     7993.10     8204.40    170.43 o 
  -3   1   7     1581.00     1459.92     33.12 o 
  -2   1   7    22651.10    23920.35    511.53 o 
  -1   1   7    19746.84    19917.51    379.56 o 
   0   1   7     7267.70     8022.27    158.42 o 
   1   1   7      281.17      227.66      8.74 o 
   2   1   7     3229.02     3406.90     66.91 o 
   3   1   7    15193.71    14900.18    284.34 o 
   4   1   7     2053.68     2037.01     45.22 o 
   5   1   7     1120.79      936.58     23.89 o 
   6   1   7     2271.18     2308.02     64.27 o 
   7   1   7      542.82      548.10     23.42 o 
   8   1   7     2385.14     2289.71     64.79 o 
   9   1   7      966.41      941.57     61.01 o 
  10   1   7     1518.00     1568.32    113.35 o 
  11   1   7       74.12       90.08     41.25 o 
  12   1   7      779.19      697.07     62.32 o 
  13   1   7      413.91      388.53     66.86 o 
 -16   2   7      581.17      609.91    142.15 o 
 -15   2   7     2971.23     3072.90    114.53 o 
 -14   2   7      837.28      836.85     47.50 o 
 -13   2   7     1087.60     1144.10     66.11 o 
 -12   2   7     2802.34     2635.05     91.08 o 
 -11   2   7     2816.38     2700.30     90.78 o 
 -10   2   7    10404.18    10355.62    306.83 o 
  -9   2   7      111.70      109.54     19.32 o 
  -8   2   7      905.43      681.49     27.27 o 
  -7   2   7      511.48      541.43     22.42 o 
  -6   2   7     5345.77     5632.01    129.97 o 
  -5   2   7       16.16       28.62      7.50 o 
  -4   2   7     6435.64     6672.95    129.03 o 
  -3   2   7    14025.21    13555.24    354.61 o 
  -2   2   7     3551.44     3887.38     76.25 o 
  -1   2   7     4560.24     4853.80    110.11 o 
   0   2   7       16.08       18.39      5.78 o 
   1   2   7     1600.61     1319.43     28.55 o 
   2   2   7     2649.16     2274.11     46.02 o 
   3   2   7     1811.39     1763.25     36.23 o 
   4   2   7     3224.10     3099.40     73.45 o 
   5   2   7     8815.01     8459.91    216.48 o 
   6   2   7      706.12      626.16     26.32 o 
   7   2   7      101.51       87.21     18.36 o 
   8   2   7      345.01      337.12     25.46 o 
   9   2   7     3837.55     3734.33    101.83 o 
  10   2   7     4709.39     4933.60    131.53 o 
  11   2   7      376.66      398.42     22.80 o 
  12   2   7     2052.56     2111.67    115.07 o 
  13   2   7      430.87      370.00     82.69 o 
 -16   3   7      747.78      817.70     67.38 o 
 -15   3   7       27.95       -6.70     43.10 o 
 -14   3   7      548.99      476.54     41.89 o 
 -13   3   7     1212.74     1193.03     57.87 o 
 -12   3   7     3661.90     3679.35    120.42 o 
 -11   3   7     1376.35     1272.34     47.48 o 
 -10   3   7       84.17       90.83     18.03 o 
  -9   3   7     3589.77     3336.64     91.74 o 
  -8   3   7      774.60      796.33     30.94 o 
  -7   3   7        5.24       -1.54     11.71 o 
  -6   3   7      316.01      295.89     14.07 o 
  -5   3   7     3865.42     4092.74     87.49 o 
  -4   3   7     6106.19     6115.61    140.61 o 
  -3   3   7     3766.17     3928.38     83.70 o 
  -2   3   7      676.34      661.93     18.45 o 
  -1   3   7     1142.38     1068.31     29.22 o 
   0   3   7     2210.50     2116.67     46.51 o 
   1   3   7     4404.60     5040.99     97.82 o 
   2   3   7     1782.63     1905.91     39.05 o 
   3   3   7     6988.07     6914.41    179.87 o 
   4   3   7     6161.38     5880.36    135.77 o 
   5   3   7      431.14      383.81     16.43 o 
   6   3   7     1631.71     1643.25     49.79 o 
   7   3   7     5271.87     5430.47    142.59 o 
   8   3   7     3256.08     3089.35     86.02 o 
   9   3   7      846.22      802.04     34.07 o 
  10   3   7        4.55      -21.91     21.91 o 
  11   3   7     1216.77     1201.60     54.45 o 
  12   3   7     1671.45     1695.91     57.66 o 
  13   3   7      152.74      106.71     63.37 o 
 -16   4   7       13.23       -3.56     43.53 o 
 -15   4   7       18.37       26.54     42.89 o 
 -14   4   7     1506.26     1494.48     72.90 o 
 -13   4   7     1664.93     1601.96     79.66 o 
 -12   4   7     2369.24     2214.55    102.84 o 
 -11   4   7     1580.24     1542.61     53.92 o 
 -10   4   7      191.84      189.38     26.02 o 
  -9   4   7     7336.23     7110.05    184.87 o 
  -8   4   7       16.38       46.34     14.24 o 
  -7   4   7     2752.40     2666.36    149.39 o 
  -6   4   7     1020.62     1131.37     32.35 o 
  -5   4   7     3209.13     3101.14     67.63 o 
  -4   4   7      152.14      258.22     12.56 o 
  -3   4   7     1954.25     2216.29     54.90 o 
  -2   4   7     2749.39     2657.47     57.90 o 
  -1   4   7     1005.95     1061.62     26.02 o 
   0   4   7     3295.86     4200.97     88.87 o 
   1   4   7      361.70      349.87     12.21 o 
   2   4   7      351.03      366.22     18.51 o 
   3   4   7      131.97      152.49     11.92 o 
   4   4   7        0.91       14.41      9.75 o 
   5   4   7       40.56       39.87     11.28 o 
   6   4   7     5707.52     5625.68    146.74 o 
   7   4   7      756.62      707.08     52.33 o 
   8   4   7      451.88      386.39     23.62 o 
   9   4   7       35.49       19.79     24.60 o 
  10   4   7      282.37      272.49     28.77 o 
  11   4   7      545.07      537.20     41.84 o 
  12   4   7       70.43      113.27     30.52 o 
  13   4   7      103.32       27.26     62.56 o 
 -16   5   7       90.49      100.78     56.18 o 
 -15   5   7      570.37      565.85     59.01 o 
 -14   5   7      299.46      311.99     36.41 o 
 -13   5   7       15.33       32.49     29.23 o 
 -12   5   7      330.47      354.52     28.89 o 
 -11   5   7        0.60       -3.82     21.17 o 
 -10   5   7     6376.55     6348.77    173.60 o 
  -9   5   7     2729.44     2618.67     75.17 o 
  -8   5   7      232.97      226.09     17.90 o 
  -7   5   7        3.97        5.95     16.99 o 
  -6   5   7      702.80      650.72     23.68 o 
  -5   5   7      230.17      196.27     11.29 o 
  -4   5   7     5693.48     5190.75    120.49 o 
  -3   5   7     1841.97     1695.86     48.79 o 
  -2   5   7    10485.73    10664.53    221.26 o 
  -1   5   7     7456.26     8235.79    187.64 o 
   0   5   7       44.39       35.52      6.85 o 
   1   5   7    18585.09    19542.30    493.11 o 
   2   5   7     6755.02     6632.00    177.29 o 
   3   5   7     4176.23     3987.20    104.94 o 
   4   5   7      338.11      248.46     14.79 o 
   5   5   7     2543.15     2462.13     68.52 o 
   6   5   7        0.87      -11.81     11.81 o 
   7   5   7       83.43       94.09     14.43 o 
   8   5   7     1145.53     1098.78     49.21 o 
   9   5   7       21.79       -7.54     26.45 o 
  10   5   7      466.68      460.52     31.87 o 
  11   5   7      268.20      255.58     32.44 o 
  12   5   7      386.85      352.62     63.84 o 
 -15   6   7      142.09      205.84     67.86 o 
 -14   6   7       29.76       -2.61     39.21 o 
 -13   6   7      451.97      459.39     35.79 o 
 -12   6   7     1076.47     1146.93     48.66 o 
 -11   6   7     2853.87     3125.03     91.11 o 
 -10   6   7     4453.02     4402.79    120.24 o 
  -9   6   7      741.73      732.09     31.68 o 
  -8   6   7     4977.03     4968.61    179.08 o 
  -7   6   7     6838.22     6623.04    172.33 o 
  -6   6   7     3308.73     3183.96     77.75 o 
  -5   6   7     3395.10     3278.97     78.59 o 
  -4   6   7     1721.13     1741.51     45.15 o 
  -3   6   7     9980.33     9500.26    223.66 o 
  -2   6   7    11270.05    10492.06    238.50 o 
  -1   6   7        6.42        7.47      8.10 o 
   0   6   7      573.83      533.64     18.04 o 
   1   6   7       65.22       96.46     13.90 o 
   2   6   7     6479.86     6378.29    164.66 o 
   3   6   7     3514.98     3238.58     87.20 o 
   4   6   7      112.29      103.72     12.31 o 
   5   6   7      812.78      857.24     31.09 o 
   6   6   7       21.58       18.75     16.01 o 
   7   6   7      224.60      210.31     17.12 o 
   8   6   7      487.28      459.53     67.82 o 
   9   6   7      312.92      256.84     30.24 o 
  10   6   7      508.89      563.16     34.87 o 
  11   6   7       98.73       81.62     31.55 o 
  12   6   7     2217.52     2274.56    131.19 o 
 -15   7   7      199.16      189.53     45.50 o 
 -14   7   7       38.06       82.49     37.12 o 
 -13   7   7     2544.04     2550.07    102.10 o 
 -12   7   7       14.25       -1.32     45.24 o 
 -11   7   7       86.47       34.16     23.19 o 
 -10   7   7     4047.26     4263.75    336.33 o 
  -9   7   7     9217.89     9171.36    273.18 o 
  -8   7   7     3854.66     3934.93    107.23 o 
  -7   7   7      205.58      236.52     18.55 o 
  -6   7   7     2446.09     2448.77     62.43 o 
  -5   7   7     8694.08     8460.15    255.81 o 
  -4   7   7     8087.92     7747.55    177.83 o 
  -3   7   7        6.03       11.18     11.17 o 
  -2   7   7     1218.04     1322.40     36.51 o 
  -1   7   7     1252.83     1097.28     31.23 o 
   0   7   7     8364.71     8100.93    184.63 o 
   1   7   7     1221.47     1403.20     49.89 o 
   2   7   7     1719.38     1689.19     50.32 o 
   3   7   7       29.41       41.63     12.50 o 
   4   7   7     6485.23     6846.37    177.39 o 
   5   7   7     8349.57     8396.86    250.95 o 
   6   7   7     2199.83     2160.92     75.66 o 
   7   7   7     1883.75     2003.21     60.88 o 
   8   7   7      516.21      471.41     42.79 o 
   9   7   7       12.13       14.19     39.58 o 
  10   7   7      185.50      230.74     34.64 o 
  11   7   7     3356.61     3393.67    125.75 o 
  12   7   7      994.60      973.40     82.85 o 
 -15   8   7      807.46      777.42     74.18 o 
 -14   8   7      181.08      142.26     39.39 o 
 -13   8   7      124.64       53.96     33.19 o 
 -12   8   7     2810.37     2838.78     90.53 o 
 -11   8   7      137.47      100.74     30.42 o 
 -10   8   7      112.34      157.72     39.80 o 
  -9   8   7        2.38       41.71     24.52 o 
  -8   8   7      100.68       94.58     18.31 o 
  -7   8   7     4774.12     4895.06    130.25 o 
  -6   8   7     1378.34     1363.17     76.39 o 
  -5   8   7      439.18      414.16     25.81 o 
  -4   8   7      473.21      487.27     20.55 o 
  -3   8   7      424.60      452.67     20.33 o 
  -2   8   7     1903.84     1691.05     44.50 o 
  -1   8   7     1385.93     1275.07     35.67 o 
   0   8   7     1144.47     1226.15     36.21 o 
   1   8   7     3056.98     3246.05    136.60 o 
   2   8   7      307.65      286.16     17.72 o 
   3   8   7        0.25       23.97     13.27 o 
   4   8   7     4953.18     4989.93    154.34 o 
   5   8   7       97.24       86.59     18.88 o 
   6   8   7       95.20       89.04     15.13 o 
   7   8   7      465.79      444.58     22.89 o 
   8   8   7     1817.22     1920.02     61.10 o 
   9   8   7       59.99       96.04     28.70 o 
  10   8   7      175.96      217.71     34.99 o 
  11   8   7       58.54       35.66     41.09 o 
 -14   9   7       76.20       67.33     45.15 o 
 -13   9   7       53.79      133.95     39.76 o 
 -12   9   7     1244.82     1278.54     56.63 o 
 -11   9   7     1750.19     1773.36    120.16 o 
 -10   9   7        6.10        0.10     30.20 o 
  -9   9   7      580.16      516.12     29.02 o 
  -8   9   7     1671.00     1573.36     53.73 o 
  -7   9   7        9.04      -11.64     28.16 o 
  -6   9   7     2015.86     1854.91     77.86 o 
  -5   9   7        7.70       12.64     13.52 o 
  -4   9   7     1023.76      944.40     32.51 o 
  -3   9   7      307.78      255.14     17.52 o 
  -2   9   7     2355.73     2456.71     61.62 o 
  -1   9   7      353.42      384.43     16.82 o 
   0   9   7      146.85      143.67     20.97 o 
   1   9   7      398.09      330.64     28.55 o 
   2   9   7      242.35      195.62     18.06 o 
   3   9   7     2340.38     2453.14     70.68 o 
   4   9   7     4947.40     5080.47    134.56 o 
   5   9   7       12.90      -14.28     14.57 o 
   6   9   7     1326.00     1295.31     45.12 o 
   7   9   7      646.39      636.05     31.09 o 
   8   9   7       89.57      121.61     22.29 o 
   9   9   7      628.66      721.22     36.26 o 
  10   9   7      211.48      178.34     57.83 o 
  11   9   7      519.92      341.91    124.50 o 
 -14  10   7     4118.25     4077.31    148.41 o 
 -13  10   7     2128.17     2211.85     93.73 o 
 -12  10   7      221.56      210.96     35.57 o 
 -11  10   7     1303.36     1311.71     56.26 o 
 -10  10   7     1886.10     1827.11     64.67 o 
  -9  10   7     3226.19     3349.81     98.12 o 
  -8  10   7      149.08      134.54     23.41 o 
  -7  10   7     2004.87     2311.30    207.19 o 
  -6  10   7      472.92      430.93     34.55 o 
  -5  10   7       30.30       33.68     15.07 o 
  -4  10   7        2.74      -14.54     14.54 o 
  -3  10   7     1426.56     1459.15     48.17 o 
  -2  10   7      776.48      724.15     30.14 o 
  -1  10   7     1081.27      995.90     37.04 o 
   0  10   7      361.13      314.92     32.64 o 
   1  10   7     1573.02     1644.32     75.13 o 
   2  10   7      405.47      440.41     31.53 o 
   3  10   7      129.42      163.97     19.16 o 
   4  10   7      148.40      177.84     20.38 o 
   5  10   7     3392.81     3545.98    206.14 o 
   6  10   7     6462.91     6389.73    170.16 o 
   7  10   7       60.96       90.13     31.11 o 
   8  10   7      887.92      902.98     39.98 o 
   9  10   7      283.34      371.37     25.14 o 
  10  10   7      639.83      558.70     84.55 o 
 -13  11   7     1601.98     1760.67     94.58 o 
 -12  11   7     1422.94     1440.17     62.65 o 
 -11  11   7      222.16      324.29     41.30 o 
 -10  11   7      245.89      205.72     31.48 o 
  -9  11   7       19.57       19.80     25.44 o 
  -8  11   7      893.07      891.02     41.57 o 
  -7  11   7      136.20      109.37     36.51 o 
  -6  11   7     2080.73     2098.23     91.19 o 
  -5  11   7     2403.31     2305.00     72.21 o 
  -4  11   7      156.71      148.69     20.05 o 
  -3  11   7      509.68      446.54     22.46 o 
  -2  11   7        8.37       17.18     18.02 o 
  -1  11   7     3307.28     3280.87     79.84 o 
   0  11   7     3708.95     3727.00    120.49 o 
   1  11   7      815.24      805.14     42.19 o 
   2  11   7     3738.25     3759.21    147.71 o 
   3  11   7     1714.83     1728.39     92.57 o 
   4  11   7      100.80      105.06     21.39 o 
   5  11   7      263.48      290.85     23.17 o 
   6  11   7     3503.31     3612.03    103.15 o 
   7  11   7     7882.94     7621.60    201.91 o 
   8  11   7     2614.75     2544.82     82.28 o 
   9  11   7     1671.18     1633.79     58.86 o 
  10  11   7       30.22      -39.02    133.79 o 
 -12  12   7        7.04      -43.79     43.79 o 
 -11  12   7        9.23      -26.84     35.23 o 
 -10  12   7      360.13      403.48     43.25 o 
  -9  12   7      739.58      698.97     41.39 o 
  -8  12   7       34.84       10.38     50.27 o 
  -7  12   7       81.72       80.25     33.08 o 
  -6  12   7      959.87      861.50     47.62 o 
  -5  12   7      188.36      196.03     38.35 o 
  -4  12   7        8.68        0.96     18.11 o 
  -3  12   7      791.93      855.40     58.74 o 
  -2  12   7      323.32      325.32     20.41 o 
  -1  12   7      169.59      167.55     18.80 o 
   0  12   7     4200.23     4156.75    134.07 o 
   1  12   7     4194.25     4218.50    136.89 o 
   2  12   7        6.24       45.03     33.45 o 
   3  12   7        0.19       14.41     28.80 o 
   4  12   7      168.43      188.75     32.22 o 
   5  12   7     1870.52     2010.67     84.05 o 
   6  12   7     1422.25     1565.57     70.40 o 
   7  12   7       55.37       31.23     32.99 o 
   8  12   7      582.37      627.68     33.84 o 
   9  12   7      805.31      676.45     91.05 o 
 -11  13   7       77.56      -14.07     43.00 o 
 -10  13   7      499.86      451.44     42.13 o 
  -9  13   7        0.19      -30.91     35.40 o 
  -8  13   7       11.40       -9.38     36.06 o 
  -7  13   7      133.73      145.28     34.98 o 
  -6  13   7        0.84       21.77     30.52 o 
  -5  13   7      372.71      352.19     32.88 o 
  -4  13   7      966.54      915.09     34.41 o 
  -3  13   7        9.42        2.94     19.74 o 
  -2  13   7      433.61      397.75     22.79 o 
  -1  13   7       82.78      136.13     40.67 o 
   0  13   7     1497.12     1395.20     77.16 o 
   1  13   7      106.55       89.22     33.20 o 
   2  13   7       85.49       99.19     39.29 o 
   3  13   7      354.30      330.49     37.98 o 
   4  13   7       82.84       41.20     41.97 o 
   5  13   7      276.54      220.53     42.19 o 
   6  13   7      328.13      459.93     44.15 o 
   7  13   7       14.64       67.29     37.60 o 
   8  13   7      405.87      458.68     47.13 o 
 -10  14   7        7.56       -7.83     44.47 o 
  -9  14   7       68.89        7.88     38.84 o 
  -8  14   7      134.96       84.64     47.58 o 
  -7  14   7     2198.16     2412.35     98.55 o 
  -6  14   7      455.39      507.34     48.57 o 
  -5  14   7        5.57      -13.33     39.96 o 
  -4  14   7        9.37       22.12     27.52 o 
  -3  14   7      727.86      747.34     31.81 o 
  -2  14   7      419.83      451.21     23.88 o 
  -1  14   7        0.76        2.05     34.33 o 
   0  14   7      585.16      592.90     57.41 o 
   1  14   7      771.60      801.51     64.55 o 
   2  14   7        5.19       30.00     47.80 o 
   3  14   7      392.98      502.14     85.48 o 
   4  14   7      301.40      260.64     55.74 o 
   5  14   7      300.05      292.93     45.83 o 
   6  14   7      118.38      133.35     48.72 o 
   7  14   7      211.49      263.86     53.89 o 
  -9  15   7     1575.16     1663.00     85.60 o 
  -8  15   7     2790.56     2730.94    236.92 o 
  -7  15   7      104.21      115.12     44.46 o 
  -6  15   7     1318.89     1308.23     69.16 o 
  -5  15   7     2816.07     2731.68    108.89 o 
  -4  15   7     2742.16     2518.09    124.45 o 
  -3  15   7      498.90      563.50     30.17 o 
  -2  15   7       25.04       21.46     18.87 o 
  -1  15   7     2172.76     2172.12     93.50 o 
   0  15   7     2969.07     3173.98    119.12 o 
   1  15   7        8.44       13.86     42.61 o 
   2  15   7       62.29      128.78     70.61 o 
   3  15   7      781.19      770.80     78.04 o 
   4  15   7     1138.23     1165.27     67.93 o 
   5  15   7      351.14      266.76     58.78 o 
   6  15   7        4.83      -61.32     61.32 o 
  -7  16   7      653.20      644.14     63.22 o 
  -6  16   7      867.75      782.97     67.29 o 
  -5  16   7        3.92       40.18     51.52 o 
  -4  16   7      438.17      462.81     42.81 o 
  -3  16   7       96.55       91.24     23.14 o 
  -2  16   7      786.80      816.71     54.78 o 
  -1  16   7      201.94      213.69     81.90 o 
   0  16   7       80.32       31.06     60.32 o 
   1  16   7      595.35      680.72     60.56 o 
   2  16   7      784.36      835.09    108.70 o 
   3  16   7      108.78      111.01     62.03 o 
   4  16   7        6.81        5.57     76.19 o 
  -5  17   7      302.13      225.67     68.31 o 
  -4  17   7      119.04      191.44     76.19 o 
  -3  17   7      384.94      450.52     83.37 o 
  -2  17   7       11.51      141.60     47.61 o 
  -1  17   7       35.38      128.56     59.81 o 
   0  17   7       87.99      102.33     64.55 o 
   1  17   7      519.93      503.61     74.23 o 
 -16   0   8       99.97       46.45     92.91 o 
 -15   0   8      195.62      232.16     35.06 o 
 -14   0   8        7.65       19.58     31.03 o 
 -13   0   8       65.23       69.44     29.83 o 
 -12   0   8     1727.95     1849.05    113.35 o 
 -11   0   8     2398.65     2350.62    143.08 o 
 -10   0   8     4859.72     4566.85    141.21 o 
  -9   0   8     4039.84     4178.39    129.06 o 
  -8   0   8     1691.91     1826.19     95.38 o 
  -7   0   8     1851.66     2008.22     66.12 o 
  -6   0   8     3729.38     3516.45    114.93 o 
  -5   0   8     6368.98     5782.16    210.89 o 
  -4   0   8     7583.49     8194.10    209.51 o 
  -3   0   8      498.96      492.20     19.70 o 
  -2   0   8    42409.36    47654.47   1704.42 o 
  -1   0   8    11542.54    10649.42    312.55 o 
   0   0   8      576.27      567.77     21.28 o 
   1   0   8     4538.06     5531.10    181.84 o 
   2   0   8      243.59      282.33     15.56 o 
   3   0   8    10183.77    10769.00    463.65 o 
   4   0   8     1325.41     1235.17     64.70 o 
   5   0   8     1906.94     1635.47     54.27 o 
   6   0   8      328.81      316.84     18.03 o 
   7   0   8      109.90      108.50     12.90 o 
   8   0   8     2322.14     2077.47    130.07 o 
  10   0   8     2556.79     2423.09    157.95 o 
  11   0   8      446.52      228.56     70.61 o 
  12   0   8       92.26      115.21     81.76 o 
 -16   1   8       65.70      -48.31     91.98 o 
 -15   1   8      212.84      208.88     37.84 o 
 -14   1   8     1075.79     1128.79    100.34 o 
 -13   1   8     1542.85     1581.20     54.54 o 
 -12   1   8     1047.49     1072.51     41.59 o 
 -11   1   8      299.22      320.46     19.84 o 
 -10   1   8       15.17       32.75     14.35 o 
  -9   1   8     4966.18     4866.79    104.92 o 
  -8   1   8    14421.71    14487.41    300.53 o 
  -7   1   8     2823.29     2801.02     65.37 o 
  -6   1   8     2239.57     2478.55     60.82 o 
  -5   1   8      269.80      264.29     11.18 o 
  -4   1   8      559.56      430.23     19.46 o 
  -3   1   8    19779.27    20561.19    391.70 o 
  -2   1   8      117.51      168.13      9.34 o 
  -1   1   8      307.54      324.08     11.18 o 
   0   1   8       38.86       51.26      6.66 o 
   1   1   8    11476.47    12521.10    239.59 o 
   2   1   8     1905.04     1910.83     39.81 o 
   3   1   8     1182.87     1275.69     28.42 o 
   4   1   8     1038.41     1084.25     27.39 o 
   5   1   8      250.28      244.66     10.72 o 
   6   1   8      523.72      542.04     44.11 o 
   7   1   8     2133.51     2200.09     73.91 o 
   8   1   8     2688.96     2787.74     77.57 o 
   9   1   8     2648.69     2667.55     75.10 o 
  10   1   8      174.32      110.26     38.61 o 
  11   1   8      259.63      183.22     49.15 o 
  12   1   8      996.47      992.14     73.44 o 
 -16   2   8        1.04       29.71     56.07 o 
 -15   2   8       74.51      108.32     39.42 o 
 -14   2   8      397.26      390.93     39.04 o 
 -13   2   8       98.25      109.56     29.84 o 
 -12   2   8      752.15      698.01     34.06 o 
 -11   2   8      104.28       78.99     15.62 o 
 -10   2   8       74.54      102.87     21.92 o 
  -9   2   8     3832.81     3879.78    108.35 o 
  -8   2   8        1.62       15.54     11.02 o 
  -7   2   8        0.65        8.84     12.49 o 
  -6   2   8      643.22      616.68     20.06 o 
  -5   2   8     4850.09     5309.26    112.14 o 
  -4   2   8     2082.65     1944.13     40.81 o 
  -3   2   8      792.86      775.67     21.23 o 
  -2   2   8      615.60      669.47     17.80 o 
  -1   2   8     1577.21     1833.56     51.11 o 
   0   2   8    10353.04    11328.46    217.32 o 
   1   2   8      181.47      137.06      8.28 o 
   2   2   8     8551.07     9528.92    182.90 o 
   3   2   8     3864.21     3866.58     76.03 o 
   4   2   8        0.90       -1.52      5.86 o 
   5   2   8      187.01      167.82     20.92 o 
   6   2   8      160.52      182.51     20.65 o 
   7   2   8       67.60       58.57     15.97 o 
   8   2   8     1055.49     1094.27     47.29 o 
   9   2   8      946.68      881.90     35.95 o 
  10   2   8      323.71      329.32     24.24 o 
  11   2   8        8.94      -27.45     45.48 o 
  12   2   8      298.83      263.95     59.26 o 
 -16   3   8     1277.83     1272.06     60.42 o 
 -15   3   8     1936.56     1913.67     90.39 o 
 -14   3   8      574.38      649.79     40.26 o 
 -13   3   8       45.95       -1.09     31.37 o 
 -12   3   8      262.52      257.67     31.35 o 
 -11   3   8     1174.96     1152.42     80.19 o 
 -10   3   8     8214.00     8288.48    215.08 o 
  -9   3   8      514.31      534.16     25.51 o 
  -8   3   8     4272.35     3726.62    100.56 o 
  -7   3   8     1417.29     1464.51     52.61 o 
  -6   3   8      729.47      788.09     31.65 o 
  -5   3   8     5288.05     5032.16    106.83 o 
  -4   3   8     2336.82     2490.52     60.49 o 
  -3   3   8     1180.00      960.74     27.75 o 
  -2   3   8     7599.51     7039.23    158.39 o 
  -1   3   8     3245.46     3106.64     82.49 o 
   0   3   8       85.97      110.20      7.98 o 
   1   3   8    11134.26    11417.09    226.05 o 
   2   3   8       71.71       75.15      6.93 o 
   3   3   8     2021.26     2064.06     62.50 o 
   4   3   8     2278.30     2101.10     52.79 o 
   5   3   8     3651.50     3531.31     84.73 o 
   6   3   8     1055.10      962.47     37.01 o 
   7   3   8       14.96       16.16     20.40 o 
   8   3   8     3618.52     3771.69    120.78 o 
   9   3   8     2036.03     2067.90     65.67 o 
  10   3   8      596.11      549.50     31.04 o 
  11   3   8       25.69       -8.79     24.11 o 
  12   3   8      100.01        7.39     65.04 o 
 -16   4   8      327.18      313.07     48.41 o 
 -15   4   8     1880.40     2115.88     85.49 o 
 -14   4   8     2260.98     2149.68     78.94 o 
 -13   4   8     2169.49     2211.57     75.73 o 
 -12   4   8     3000.34     3289.95    139.20 o 
 -11   4   8     5467.39     5547.31    152.61 o 
 -10   4   8      853.56      750.66     32.72 o 
  -9   4   8     1139.08     1057.87     39.90 o 
  -8   4   8       83.80       64.78     15.84 o 
  -7   4   8      394.57      365.32     32.72 o 
  -6   4   8      318.64      267.31     15.29 o 
  -5   4   8     1233.41     1217.73     36.29 o 
  -4   4   8    10617.60    11573.54    262.93 o 
  -3   4   8     1020.02     1025.40     24.86 o 
  -2   4   8     6345.03     6602.87    138.32 o 
  -1   4   8     6700.53     6870.33    133.24 o 
   0   4   8      686.51      689.01     18.18 o 
   1   4   8     3235.37     2973.18     75.96 o 
   2   4   8     7919.31     8521.19    194.95 o 
   3   4   8    10877.62    11313.19    257.27 o 
   4   4   8     2935.15     2780.39     68.06 o 
   5   4   8      267.44      240.21     15.29 o 
   6   4   8     4762.33     4874.33    115.14 o 
   7   4   8      383.90      402.71     26.88 o 
   8   4   8      345.53      323.97     23.86 o 
   9   4   8       82.88       65.61     23.00 o 
  10   4   8     1226.37     1278.54     73.19 o 
  11   4   8     1134.65     1047.19     61.51 o 
  12   4   8      342.67      385.41     62.45 o 
 -16   5   8     1433.22     1474.57     75.63 o 
 -15   5   8     1275.85     1273.07     58.94 o 
 -14   5   8      711.92      736.73     51.15 o 
 -13   5   8       54.53       84.01     47.85 o 
 -12   5   8     3428.79     3358.88     98.81 o 
 -11   5   8     2248.36     2296.85     73.76 o 
 -10   5   8      769.75      833.53     35.42 o 
  -9   5   8     1269.21     1206.42     65.17 o 
  -8   5   8       38.51       43.96     16.09 o 
  -7   5   8     4351.61     4260.88    144.38 o 
  -6   5   8     1232.18     1116.96     38.67 o 
  -5   5   8      864.56      807.40     26.63 o 
  -4   5   8      332.24      310.30     13.95 o 
  -3   5   8     2366.77     2428.99     54.61 o 
  -2   5   8    10129.13    10161.88    211.02 o 
  -1   5   8     2610.12     2788.43     60.93 o 
   0   5   8     4217.07     3789.85     81.02 o 
   1   5   8      580.74      500.20     15.99 o 
   2   5   8     2323.01     2241.81     62.37 o 
   3   5   8       75.43       74.91     12.47 o 
   4   5   8     9223.84     9617.68    246.18 o 
   5   5   8     5560.91     5618.08    146.96 o 
   6   5   8      297.35      338.17     24.32 o 
   7   5   8        3.24        8.29     14.87 o 
   8   5   8       47.51       44.57     23.33 o 
   9   5   8     1954.12     1876.93     65.03 o 
  10   5   8      946.16      940.90     42.45 o 
  11   5   8       10.81      -32.33     32.33 o 
  12   5   8       90.34      163.48     42.59 o 
 -15   6   8      271.77      369.95     62.27 o 
 -14   6   8     2151.49     2150.03     81.94 o 
 -13   6   8     3212.83     3306.90    119.04 o 
 -12   6   8      247.95      248.47     29.23 o 
 -11   6   8       65.15       64.44     30.28 o 
 -10   6   8     1242.94     1162.04     59.47 o 
  -9   6   8        5.86      -26.40     26.82 o 
  -8   6   8     2058.82     2046.78     70.66 o 
  -7   6   8      350.58      353.52     23.83 o 
  -6   6   8      710.50      718.07     27.23 o 
  -5   6   8      298.45      256.56     16.71 o 
  -4   6   8      460.68      479.41     17.34 o 
  -3   6   8      626.76      626.17     21.21 o 
  -2   6   8      122.41       99.76     10.48 o 
  -1   6   8     1950.97     1964.64     63.97 o 
   0   6   8      108.58       74.66      8.46 o 
   1   6   8      938.32     1006.29     34.79 o 
   2   6   8     3310.31     3026.51     94.33 o 
   3   6   8      341.14      338.45     17.72 o 
   4   6   8      492.51      562.42     34.60 o 
   5   6   8      285.50      289.82     18.66 o 
   6   6   8      497.91      513.21     25.20 o 
   7   6   8       53.52       57.25     16.82 o 
   8   6   8        1.76       10.50     26.01 o 
   9   6   8        7.69       24.31     29.64 o 
  10   6   8      239.43      285.87     33.14 o 
  11   6   8     1644.09     1795.55     75.90 o 
  12   6   8      270.46      393.96     66.13 o 
 -15   7   8        2.70      -34.21     44.66 o 
 -14   7   8      363.01      357.69     42.71 o 
 -13   7   8        8.96       79.74     32.82 o 
 -12   7   8       34.74       18.15     68.86 o 
 -11   7   8      170.83      136.82     25.58 o 
 -10   7   8      845.58      806.83     44.02 o 
  -9   7   8       68.08       97.97     20.18 o 
  -8   7   8     3131.67     3302.67     92.11 o 
  -7   7   8      106.96      137.31     17.02 o 
  -6   7   8      714.67      712.20     30.98 o 
  -5   7   8        0.08      -10.90     10.90 o 
  -4   7   8     1683.14     1586.49     50.69 o 
  -3   7   8     4972.30     5284.06    123.32 o 
  -2   7   8     3299.84     3405.87    121.13 o 
  -1   7   8       56.39       77.27     10.81 o 
   0   7   8       24.72       30.35      8.20 o 
   1   7   8       45.73       96.24     14.68 o 
   2   7   8      860.63      886.38     33.27 o 
   3   7   8      522.38      505.14     25.77 o 
   4   7   8     1379.10     1357.51     45.13 o 
   5   7   8      277.22      298.73     19.43 o 
   6   7   8     1092.11     1105.10     39.58 o 
   7   7   8       68.88       52.70     17.25 o 
   8   7   8      131.81      151.14     20.49 o 
   9   7   8      142.35      148.83     31.98 o 
  10   7   8       11.51       43.15     31.53 o 
  11   7   8      371.58      390.95     57.13 o 
 -15   8   8        9.56      -19.16     54.17 o 
 -14   8   8     2196.24     2214.79     95.21 o 
 -13   8   8     1436.95     1531.54     75.27 o 
 -12   8   8      107.64       55.82     30.11 o 
 -11   8   8      162.43      152.96     27.67 o 
 -10   8   8     1296.17     1416.71     55.30 o 
  -9   8   8     3075.82     2953.13     86.33 o 
  -8   8   8     4138.00     4070.66    111.39 o 
  -7   8   8      347.50      333.26     25.15 o 
  -6   8   8      516.42      538.94     25.67 o 
  -5   8   8     4403.65     4564.72    139.83 o 
  -4   8   8     7250.40     7325.04    169.85 o 
  -3   8   8     2124.58     2155.48     56.33 o 
  -2   8   8     3413.60     3202.00     77.76 o 
  -1   8   8     3603.21     3249.06     78.86 o 
   0   8   8     1804.71     1780.92     50.91 o 
   1   8   8       80.91       71.57     16.27 o 
   2   8   8     1535.23     1471.84     54.98 o 
   3   8   8     1595.17     1640.28     51.62 o 
   4   8   8       82.96       86.07     16.76 o 
   5   8   8        0.77       42.26     20.69 o 
   6   8   8       60.18       52.58     17.28 o 
   7   8   8       77.62       60.65     23.07 o 
   8   8   8     1107.02     1081.19     59.81 o 
   9   8   8        1.58       18.13     37.12 o 
  10   8   8      353.44      221.02     39.97 o 
  11   8   8     1087.59     1105.71     89.19 o 
 -14   9   8      498.45      406.15     53.25 o 
 -13   9   8      125.29      233.70     44.08 o 
 -12   9   8      699.60      772.10     74.24 o 
 -11   9   8      115.85      210.03     30.28 o 
 -10   9   8       26.43       83.47     24.92 o 
  -9   9   8      634.09      528.91     30.71 o 
  -8   9   8      877.53      965.59     41.20 o 
  -7   9   8     4800.21     4925.87    119.11 o 
  -6   9   8     1387.72     1399.26     48.46 o 
  -5   9   8     3911.21     3940.41    107.88 o 
  -4   9   8      756.03      828.49     33.79 o 
  -3   9   8     1150.80     1118.46     38.78 o 
  -2   9   8     9354.07     8971.90    205.91 o 
  -1   9   8     1976.43     2160.82     62.97 o 
   0   9   8     6872.02     7042.96    259.48 o 
   1   9   8      379.91      399.92     33.38 o 
   2   9   8      255.67      226.76     19.32 o 
   3   9   8      407.43      375.97     30.08 o 
   4   9   8     5322.89     5415.07    168.25 o 
   5   9   8    12017.10    12801.94    376.85 o 
   6   9   8        7.70       -7.62     20.17 o 
   7   9   8      366.93      414.22     25.63 o 
   8   9   8      624.30      578.26     32.00 o 
   9   9   8      217.51      222.45     25.89 o 
  10   9   8     1642.97     1802.05    145.31 o 
 -14  10   8      844.30     1096.77     67.42 o 
 -13  10   8      414.36      329.72     53.44 o 
 -12  10   8      128.38      116.18     35.01 o 
 -11  10   8      171.28      169.60     32.45 o 
 -10  10   8        2.17      -31.59     31.94 o 
  -9  10   8       53.48       77.22     25.26 o 
  -8  10   8      347.19      335.92     25.73 o 
  -7  10   8      161.39      183.44     23.35 o 
  -6  10   8      666.51      614.08     35.40 o 
  -5  10   8      586.57      522.81     24.41 o 
  -4  10   8      898.53      857.01     32.29 o 
  -3  10   8        6.29       12.80     17.98 o 
  -2  10   8      575.25      606.54     23.74 o 
  -1  10   8     1457.21     1385.91     49.64 o 
   0  10   8      838.82      820.13     41.76 o 
   1  10   8       11.50       16.58     27.87 o 
   2  10   8     1504.05     1517.21     63.04 o 
   3  10   8      303.01      257.74     22.18 o 
   4  10   8        1.90       11.61     19.09 o 
   5  10   8      562.21      443.66     33.79 o 
   6  10   8     3502.01     3582.28    116.20 o 
   7  10   8      643.35      717.56     36.10 o 
   8  10   8       91.76       53.16     23.27 o 
   9  10   8     1335.45     1329.70     53.76 o 
  10  10   8      145.90      167.24    126.36 o 
 -13  11   8        7.88        3.25     46.90 o 
 -12  11   8       46.57      -37.66     37.66 o 
 -11  11   8      852.35      790.35     62.40 o 
 -10  11   8       69.93       57.99     39.43 o 
  -9  11   8       51.80       70.14     32.96 o 
  -8  11   8       19.39       13.15     23.71 o 
  -7  11   8       20.97      -10.41     40.47 o 
  -6  11   8      227.92      253.07     27.79 o 
  -5  11   8      578.20      545.23     27.70 o 
  -4  11   8      288.34      264.10     21.25 o 
  -3  11   8      965.80      956.81     36.39 o 
  -2  11   8     2939.25     2825.61     72.31 o 
  -1  11   8        0.25        0.52     13.51 o 
   0  11   8     2246.31     2121.10     85.62 o 
   1  11   8       64.03       47.44     30.36 o 
   2  11   8       24.94       25.14     29.55 o 
   3  11   8      866.35      865.97     46.58 o 
   4  11   8        5.79        2.09     21.47 o 
   5  11   8      404.73      399.98     28.24 o 
   6  11   8       21.38       38.44     33.16 o 
   7  11   8       81.93       47.43     25.39 o 
   8  11   8       29.90       49.55     41.02 o 
   9  11   8       19.65       13.12     33.89 o 
 -12  12   8      257.33      242.30     53.57 o 
 -11  12   8       55.50       -0.89     37.94 o 
 -10  12   8       21.35       77.04     34.60 o 
  -9  12   8     2989.28     3047.12     88.47 o 
  -8  12   8      735.14      762.72     36.98 o 
  -7  12   8      553.39      672.52     47.33 o 
  -6  12   8     1084.41     1057.22     45.62 o 
  -5  12   8      928.64      897.09     33.76 o 
  -4  12   8      410.07      450.54     28.60 o 
  -3  12   8       42.96        8.31     21.83 o 
  -2  12   8      297.37      369.12     21.17 o 
  -1  12   8     7526.54     7528.45    229.57 o 
   0  12   8      405.39      355.34     35.24 o 
   1  12   8      395.97      317.00     34.43 o 
   2  12   8       24.87      -16.72     61.32 o 
   3  12   8       10.34        3.38     31.81 o 
   4  12   8      382.91      375.45     38.24 o 
   5  12   8        7.84       40.09     33.08 o 
   6  12   8     2416.09     2504.72     86.36 o 
   7  12   8       33.66      121.69     27.34 o 
   8  12   8      380.58      615.06     53.89 o 
 -11  13   8       12.85      -49.06     49.06 o 
 -10  13   8       40.70       36.38     36.83 o 
  -9  13   8       90.77       52.41     32.86 o 
  -8  13   8     2556.47     2565.74    104.58 o 
  -7  13   8     2467.79     2697.88     91.23 o 
  -6  13   8      825.03      836.59     44.10 o 
  -5  13   8      974.78      997.66     52.66 o 
  -4  13   8      327.13      358.91     25.64 o 
  -3  13   8     2342.96     2225.33     63.61 o 
  -2  13   8     1301.45     1231.01     40.55 o 
  -1  13   8      107.92      106.55     36.64 o 
   0  13   8     2285.44     2420.50     93.18 o 
   1  13   8     1838.96     1591.62     75.50 o 
   2  13   8      914.25      810.36     57.10 o 
   3  13   8       61.91      131.81     38.95 o 
   4  13   8     1273.24     1286.61    108.79 o 
   5  13   8     1269.24     1260.47     69.18 o 
   6  13   8       17.67       36.10     39.78 o 
   7  13   8     2164.00     2282.56    114.02 o 
 -10  14   8     1231.31     1344.42     66.99 o 
  -9  14   8      122.77      148.58     41.98 o 
  -8  14   8      587.77      499.06     53.97 o 
  -7  14   8      274.46      337.42     63.47 o 
  -6  14   8     2140.58     2266.90     91.49 o 
  -5  14   8     1302.13     1370.26     85.02 o 
  -4  14   8        1.62       -0.18     23.18 o 
  -3  14   8      632.08      602.69     29.98 o 
  -2  14   8      362.85      289.05     33.72 o 
  -1  14   8     1502.31     1519.03     77.29 o 
   0  14   8      696.28      679.69     62.91 o 
   1  14   8     1207.69     1002.62     81.71 o 
   2  14   8      410.39      389.12    116.14 o 
   3  14   8     2592.94     2674.93    108.98 o 
   4  14   8       15.80       38.71     43.80 o 
   5  14   8       21.07      -53.76     69.67 o 
   6  14   8      105.21       27.87     55.75 o 
  -9  15   8       19.58       40.04     65.46 o 
  -8  15   8       58.05      112.05     56.59 o 
  -7  15   8      556.86      509.02     51.02 o 
  -6  15   8      434.69      400.06     52.18 o 
  -5  15   8      206.96      271.05     40.07 o 
  -4  15   8     1289.08     1198.19     44.31 o 
  -3  15   8     2358.41     2407.14     70.35 o 
  -2  15   8       10.61      -37.31     40.57 o 
  -1  15   8      637.94      672.45     52.87 o 
   0  15   8     1980.27     1953.76    125.43 o 
   1  15   8      258.70      363.52     50.42 o 
   2  15   8      354.27      312.55     64.61 o 
   3  15   8      356.01      408.58     54.88 o 
   4  15   8      271.63      426.92     97.56 o 
   5  15   8      822.79     1001.57     94.77 o 
  -7  16   8       11.82       49.14     58.60 o 
  -6  16   8       68.43       85.18     52.50 o 
  -5  16   8      260.07      226.69     44.98 o 
  -4  16   8      631.52      600.20     47.74 o 
  -3  16   8      201.62      195.08     32.26 o 
  -2  16   8      432.99      419.22     77.70 o 
  -1  16   8     1754.71     1568.13     92.79 o 
   0  16   8       87.17       70.28     51.92 o 
   1  16   8     1809.17     2034.30    231.35 o 
   2  16   8       55.94       42.46     65.57 o 
   3  16   8      660.99      677.65    103.13 o 
  -4  17   8      718.52      843.62    131.93 o 
  -2  17   8       99.62       50.43     60.20 o 
  -1  17   8       46.36      169.36     66.90 o 
   0  17   8      342.03      407.63    113.35 o 
 -16   1   9        0.40      -28.57     55.02 o 
 -15   1   9      917.33      976.07     48.46 o 
 -14   1   9       24.33       34.51     28.14 o 
 -13   1   9        2.64       10.34     19.90 o 
 -12   1   9      715.03      757.62     31.31 o 
 -11   1   9      392.64      376.89     20.43 o 
 -10   1   9     4956.74     4997.84    108.70 o 
  -9   1   9      483.67      531.39     20.79 o 
  -8   1   9     1256.48     1329.86     35.22 o 
  -7   1   9      107.82      134.35     11.86 o 
  -6   1   9      555.70      445.82     23.99 o 
  -5   1   9      997.38      819.40     23.99 o 
  -4   1   9     2197.01     2009.29     42.53 o 
  -3   1   9     4753.94     4933.33    104.68 o 
  -2   1   9      210.74      237.21     10.39 o 
  -1   1   9     3502.69     3034.32     61.00 o 
   0   1   9      661.97      865.01     20.39 o 
   1   1   9     9568.80     9689.67    186.01 o 
   2   1   9     2122.42     1873.68     40.01 o 
   3   1   9      256.27      206.49     10.60 o 
   4   1   9      294.50      307.23     13.10 o 
   5   1   9      560.44      549.20     18.43 o 
   6   1   9     2263.41     2280.76     79.66 o 
   7   1   9     4362.09     4349.73    116.28 o 
   8   1   9        6.05       59.66     17.48 o 
   9   1   9     3917.09     3855.58    117.57 o 
  10   1   9      893.53      875.01     61.59 o 
  11   1   9      212.25      263.86     53.82 o 
  12   1   9     1011.48     1110.73     82.05 o 
 -16   2   9     3541.38     3565.83    134.01 o 
 -15   2   9     1085.38     1206.25     74.03 o 
 -14   2   9       85.18       58.74     31.86 o 
 -13   2   9      179.29      202.72     29.39 o 
 -12   2   9     1029.61      986.55     36.00 o 
 -11   2   9       75.26       57.81     15.44 o 
 -10   2   9      495.27      562.96     29.35 o 
  -9   2   9     1153.08     1093.91     32.50 o 
  -8   2   9     7746.77     7908.98    182.48 o 
  -7   2   9     5887.53     5771.69    134.28 o 
  -6   2   9      345.64      322.77     14.82 o 
  -5   2   9      756.96      658.04     19.52 o 
  -4   2   9     1139.75     1081.53     29.37 o 
  -3   2   9     2189.61     2121.64     44.74 o 
  -2   2   9     2223.48     2523.24     48.45 o 
  -1   2   9     1785.80     1446.11     32.09 o 
   0   2   9    15482.33    16305.54    311.03 o 
   1   2   9    22702.73    24113.45    459.12 o 
   2   2   9     1306.99     1371.80     34.71 o 
   3   2   9     9912.60     9616.14    185.01 o 
   4   2   9      498.30      446.78     13.91 o 
   5   2   9       43.01       48.93     24.68 o 
   6   2   9     5756.18     5926.54    203.84 o 
   7   2   9       17.97        0.80     22.87 o 
   8   2   9    12847.72    13158.84    336.31 o 
   9   2   9      125.01      131.94     21.81 o 
  10   2   9     1056.43     1022.53     40.42 o 
  11   2   9        5.43        9.76     51.77 o 
  12   2   9       88.54      126.15     63.84 o 
 -16   3   9      229.65      269.02     83.99 o 
 -15   3   9        4.99       10.70     37.43 o 
 -14   3   9     1744.68     1687.25     67.76 o 
 -13   3   9      517.69      518.36     43.78 o 
 -12   3   9       54.38       88.62     29.89 o 
 -11   3   9      143.56      149.87     26.82 o 
 -10   3   9     2335.02     2439.00     66.08 o 
  -9   3   9     2301.97     2231.17     66.13 o 
  -8   3   9      229.50      169.94     15.90 o 
  -7   3   9     4611.19     4823.19    114.01 o 
  -6   3   9     8557.96     8450.87    176.88 o 
  -5   3   9      124.32       64.78     10.66 o 
  -4   3   9       66.84       56.85     10.62 o 
  -3   3   9      174.25      166.32     10.83 o 
  -2   3   9      184.60      109.43      8.86 o 
  -1   3   9     1064.42      960.07     23.74 o 
   0   3   9       86.76      141.56      9.99 o 
   1   3   9     3263.38     3087.24     62.28 o 
   2   3   9     3186.14     3053.73     61.55 o 
   3   3   9       99.29       90.06      6.99 o 
   4   3   9        8.77       14.19     11.63 o 
   5   3   9      604.14      635.98     36.84 o 
   6   3   9     5582.93     5775.71    175.19 o 
   7   3   9     2855.78     2921.74     83.75 o 
   8   3   9      227.23      226.32     23.49 o 
   9   3   9     3022.19     3123.43     91.44 o 
  10   3   9      623.97      652.17     37.30 o 
  11   3   9      236.74      192.33     27.71 o 
  12   3   9      260.14      320.37     74.33 o 
 -16   4   9      195.88      186.33     47.27 o 
 -15   4   9     2235.47     2080.07     99.38 o 
 -14   4   9       37.78       70.35     34.41 o 
 -13   4   9      300.02      294.76     46.13 o 
 -12   4   9      469.16      396.45     35.48 o 
 -11   4   9     1941.03     1877.67     63.26 o 
 -10   4   9     1773.45     1688.83     56.57 o 
  -9   4   9     1240.59     1209.89     40.13 o 
  -8   4   9     1198.29     1131.16     37.08 o 
  -7   4   9      328.96      359.70     20.53 o 
  -6   4   9       22.73       33.64     10.89 o 
  -5   4   9      996.64     1055.60     28.92 o 
  -4   4   9      117.51      163.74     12.58 o 
  -3   4   9      600.29      488.63     22.84 o 
  -2   4   9      141.92      133.82     10.02 o 
  -1   4   9       29.04       22.62      8.99 o 
   0   4   9      528.31      646.55     20.07 o 
   1   4   9     4296.10     4663.43    108.88 o 
   2   4   9     2815.46     2745.83     55.56 o 
   3   4   9       96.88      109.88     12.93 o 
   4   4   9     1744.88     1590.77     51.67 o 
   5   4   9    11665.50    11923.46    509.06 o 
   6   4   9      249.76      213.96     19.80 o 
   7   4   9      120.78       76.50     20.51 o 
   8   4   9     1438.31     1369.99     94.05 o 
   9   4   9      620.88      570.15     33.54 o 
  10   4   9       50.45       65.53     30.58 o 
  11   4   9      519.58      474.57     43.18 o 
  12   4   9      159.30      185.36     66.31 o 
 -16   5   9       86.29      155.92     50.08 o 
 -15   5   9      324.79      427.85     46.82 o 
 -14   5   9        9.55      -26.31     43.87 o 
 -13   5   9        5.34        0.41     30.84 o 
 -12   5   9       66.26       83.46     34.03 o 
 -11   5   9       19.44       29.89     23.74 o 
 -10   5   9      950.19      857.75     39.69 o 
  -9   5   9       34.20       38.83     21.39 o 
  -8   5   9       34.53       73.35     17.76 o 
  -7   5   9      463.19      479.46     25.28 o 
  -6   5   9     6245.00     5645.35    120.61 o 
  -5   5   9     4847.12     4576.44    126.88 o 
  -4   5   9     3280.97     3397.48     99.06 o 
  -3   5   9     1378.89     1324.56     33.68 o 
  -2   5   9       51.66       46.60      9.95 o 
  -1   5   9     1689.83     1729.97     37.88 o 
   0   5   9     1372.25     1432.06     32.59 o 
   1   5   9       47.85       45.66      7.34 o 
   2   5   9     1369.78     1406.75     39.60 o 
   3   5   9     2687.30     2676.47     66.70 o 
   4   5   9     1627.56     1653.90     45.69 o 
   5   5   9      200.12      189.55     16.27 o 
   6   5   9      383.10      442.62     21.78 o 
   7   5   9     2996.84     2856.77     84.29 o 
   8   5   9      120.39       83.86     24.98 o 
   9   5   9     1167.14     1151.44     50.28 o 
  10   5   9      197.81      188.25     32.79 o 
  11   5   9      604.99      585.35     42.02 o 
 -15   6   9      214.94      206.66     46.42 o 
 -14   6   9      241.25      247.22     40.49 o 
 -13   6   9     2648.71     2675.63    137.59 o 
 -12   6   9     1698.94     1746.95     66.89 o 
 -11   6   9     2466.72     2411.42    288.95 o 
 -10   6   9      556.88      475.67     33.26 o 
  -9   6   9     1531.61     1485.15     52.51 o 
  -8   6   9     8081.21     7780.75    181.65 o 
  -7   6   9     1096.14     1100.92     52.86 o 
  -6   6   9        0.61        4.44     11.77 o 
  -5   6   9     8600.93     8118.94    187.14 o 
  -4   6   9     2573.96     2353.51     54.48 o 
  -3   6   9     3584.79     3525.14     77.12 o 
  -2   6   9    10735.77    11503.26    238.96 o 
  -1   6   9      225.35      269.86     13.16 o 
   0   6   9     4292.45     4118.66     88.32 o 
   1   6   9     5788.06     6364.26    165.83 o 
   2   6   9       24.47       37.78     23.60 o 
   3   6   9       11.43       20.74     13.80 o 
   4   6   9       45.03       44.18     15.18 o 
   5   6   9      822.99      850.24     34.19 o 
   6   6   9      104.85      149.26     25.21 o 
   7   6   9     1273.27     1365.37     49.04 o 
   8   6   9     1595.20     1606.84     61.09 o 
   9   6   9       72.30        4.39     28.86 o 
  10   6   9     2830.29     2802.88     96.29 o 
  11   6   9      471.07      497.18     43.50 o 
 -15   7   9      120.64      174.06     53.61 o 
 -14   7   9      543.84      531.14     45.56 o 
 -13   7   9       33.86       43.67     38.35 o 
 -12   7   9     1024.30     1150.92     48.65 o 
 -11   7   9      499.67      536.07     33.79 o 
 -10   7   9     4180.12     4121.03    160.41 o 
  -9   7   9     5679.11     5608.93    134.60 o 
  -8   7   9      886.63      830.39     32.26 o 
  -7   7   9    12127.35    12359.22    283.03 o 
  -6   7   9     5666.09     5517.88    129.95 o 
  -5   7   9       20.13       27.13     12.65 o 
  -4   7   9     1380.92     1226.28     34.23 o 
  -3   7   9     1016.86     1056.52     30.56 o 
  -2   7   9     8331.51     8105.70    186.47 o 
  -1   7   9     5060.88     4874.27    113.98 o 
   0   7   9      285.28      275.77     12.55 o 
   1   7   9       54.94       68.74     15.53 o 
   2   7   9       40.40       51.80     15.24 o 
   3   7   9       63.75       61.43     16.29 o 
   4   7   9     1133.00     1215.42     51.65 o 
   5   7   9       12.63        2.75     17.21 o 
   6   7   9     1841.02     1871.78     60.26 o 
   7   7   9      120.43       66.71     21.86 o 
   8   7   9      908.90      911.29     58.77 o 
   9   7   9     1199.23     1218.01     64.21 o 
  10   7   9     2502.66     2610.22     92.58 o 
  11   7   9      263.48      294.38     58.27 o 
 -15   8   9       10.40      -53.91     53.91 o 
 -14   8   9      150.39      156.04     72.68 o 
 -13   8   9     1270.00     1249.11     65.91 o 
 -12   8   9      222.87      169.53     53.77 o 
 -11   8   9      599.19      548.59     52.90 o 
 -10   8   9      603.15      555.83     33.30 o 
  -9   8   9     1245.61     1295.17     46.01 o 
  -8   8   9      281.85      291.36     24.68 o 
  -7   8   9      732.56      688.21     29.66 o 
  -6   8   9      632.54      587.37     24.91 o 
  -5   8   9     4571.47     4273.45     93.79 o 
  -4   8   9     1076.52     1157.22     35.32 o 
  -3   8   9     2666.72     2556.73     65.13 o 
  -2   8   9     1028.89      940.22     38.47 o 
  -1   8   9       96.63       73.13     16.60 o 
   0   8   9     2326.39     2273.47     63.70 o 
   1   8   9        3.69       17.50     16.37 o 
   2   8   9        4.12       16.29     16.31 o 
   3   8   9     3589.36     3405.83    111.29 o 
   4   8   9     1701.71     1617.74     53.48 o 
   5   8   9      869.64      815.49     50.15 o 
   6   8   9     1199.98     1169.27     45.09 o 
   7   8   9      638.52      650.26     32.35 o 
   8   8   9      322.23      297.95     45.06 o 
   9   8   9       29.26       -9.35     38.17 o 
  10   8   9      101.63      142.39     38.78 o 
 -14   9   9      728.69      709.63     66.62 o 
 -13   9   9      527.77      594.12     52.33 o 
 -12   9   9      601.41      662.42     43.47 o 
 -11   9   9      294.48      284.96     47.02 o 
 -10   9   9      180.99      236.00     27.24 o 
  -9   9   9     1334.04     1228.44     52.42 o 
  -8   9   9        1.83       -5.18     20.61 o 
  -7   9   9        6.94       22.88     21.07 o 
  -6   9   9       65.10       44.52     18.30 o 
  -5   9   9      233.12      194.62     22.30 o 
  -4   9   9      603.57      624.72     26.33 o 
  -3   9   9       36.42       36.23     15.79 o 
  -2   9   9       88.59       98.24     20.92 o 
  -1   9   9       92.95       80.23     15.98 o 
   0   9   9      479.24      518.25     78.04 o 
   1   9   9     3325.92     3413.53     95.39 o 
   2   9   9      737.11      739.10     32.32 o 
   3   9   9      576.75      595.08     45.86 o 
   4   9   9       11.19        3.31     25.08 o 
   5   9   9       37.91       39.67     20.59 o 
   6   9   9     1327.77     1422.74     65.44 o 
   7   9   9     2167.16     2220.99     73.21 o 
   8   9   9      144.64      106.54     25.55 o 
   9   9   9       31.91       38.24     47.47 o 
  10   9   9       27.40       45.19    151.44 o 
 -13  10   9       66.63       65.75     46.82 o 
 -12  10   9      738.61      723.40     46.65 o 
 -11  10   9     1656.36     1522.24     63.26 o 
 -10  10   9     1829.27     1833.54     63.43 o 
  -9  10   9        3.80      -24.61     24.61 o 
  -8  10   9      543.55      536.01     36.50 o 
  -7  10   9     1598.70     1558.84     72.95 o 
  -6  10   9        6.28      -19.59     19.59 o 
  -5  10   9     1965.23     1943.20     64.06 o 
  -4  10   9      416.21      360.18     35.94 o 
  -3  10   9      327.04      292.20     24.39 o 
  -2  10   9      825.83      783.00     33.04 o 
  -1  10   9     1452.21     1393.93     41.11 o 
   0  10   9     8312.28     8440.09    474.77 o 
   1  10   9       62.80       66.08     25.38 o 
   2  10   9     2247.99     2276.34     71.08 o 
   3  10   9       89.29      133.88     33.31 o 
   4  10   9     2812.35     2819.89     84.36 o 
   5  10   9     4398.32     4513.07    125.19 o 
   6  10   9        3.83        6.33     23.06 o 
   7  10   9     1826.27     1794.38     65.25 o 
   8  10   9      345.18      332.39     30.99 o 
   9  10   9      510.12      549.93     49.89 o 
 -13  11   9     1050.68     1257.30     71.44 o 
 -12  11   9        2.43       56.21     40.78 o 
 -11  11   9      186.74      199.61     35.78 o 
 -10  11   9      226.08      270.01     32.71 o 
  -9  11   9     1612.14     1674.09     58.89 o 
  -8  11   9      679.07      687.04     34.50 o 
  -7  11   9     4992.46     5009.75    159.83 o 
  -6  11   9     3986.41     3862.11    128.31 o 
  -5  11   9      209.41      213.15     30.61 o 
  -4  11   9      349.29      287.16     26.51 o 
  -3  11   9       25.03       16.21     23.72 o 
  -2  11   9     2657.76     2863.87     73.54 o 
  -1  11   9       61.84       88.81     13.23 o 
   0  11   9     2903.25     2710.59     96.00 o 
   1  11   9     6040.08     6111.84    231.21 o 
   2  11   9     5394.17     5574.45    176.15 o 
   3  11   9     1917.88     1848.17     64.02 o 
   4  11   9      319.77      341.37     29.32 o 
   5  11   9     1090.76     1095.90     48.39 o 
   6  11   9     7369.22     7241.87    195.35 o 
   7  11   9     4071.89     4314.83    213.32 o 
   8  11   9      611.30      655.44     40.01 o 
 -12  12   9      473.95      484.97     88.03 o 
 -11  12   9       90.19      105.90     37.89 o 
 -10  12   9      232.12      208.81     37.23 o 
  -9  12   9       70.58       34.29     58.05 o 
  -8  12   9      346.69      364.25     38.65 o 
  -7  12   9        5.48       31.03     26.46 o 
  -6  12   9       12.57      -14.65     29.51 o 
  -5  12   9       10.15        9.29     21.36 o 
  -4  12   9        5.81       34.62     21.65 o 
  -3  12   9      653.48      616.31     43.00 o 
  -2  12   9     1634.85     1551.70     47.64 o 
  -1  12   9     5493.57     5494.52    173.78 o 
   0  12   9      150.26      188.51     45.31 o 
   1  12   9      707.31      814.89     55.77 o 
   2  12   9       74.13       71.90     34.65 o 
   3  12   9      351.76      419.26     40.60 o 
   4  12   9     1509.09     1677.50     73.94 o 
   5  12   9      601.28      680.36     47.20 o 
   6  12   9        0.81      -12.01     40.50 o 
   7  12   9      773.36      762.22     45.27 o 
   8  12   9      769.86      830.12     62.54 o 
 -11  13   9        3.61      -42.94     81.86 o 
 -10  13   9      845.65      924.22     54.38 o 
  -9  13   9      323.18      318.52     50.43 o 
  -8  13   9      163.46      168.61     41.45 o 
  -7  13   9     4664.81     4443.77    144.26 o 
  -6  13   9      797.54      783.33     54.55 o 
  -5  13   9      376.21      398.68     27.78 o 
  -4  13   9      376.29      426.75     28.11 o 
  -3  13   9      118.60      158.39     25.78 o 
  -2  13   9        8.27       38.75     16.99 o 
  -1  13   9     1033.48     1075.15     58.07 o 
   0  13   9        0.03       63.23     36.77 o 
   1  13   9      508.11      471.98     81.76 o 
   2  13   9      317.67      334.38     42.00 o 
   3  13   9       28.38       96.24     40.21 o 
   4  13   9        0.71      -40.31     40.31 o 
   5  13   9       63.23       66.72     43.63 o 
   6  13   9      160.72      244.50     47.48 o 
   7  13   9       28.57       68.75     52.03 o 
 -10  14   9       88.17       91.23     47.76 o 
  -9  14   9      182.24      262.41     57.24 o 
  -8  14   9     1920.34     1794.10     85.36 o 
  -7  14   9     1923.18     1742.41     71.12 o 
  -6  14   9      638.93      611.93     45.27 o 
  -5  14   9     1131.72     1154.75     52.38 o 
  -4  14   9      719.06      819.76     36.69 o 
  -3  14   9     2774.45     2655.38     75.16 o 
  -2  14   9      477.10      529.56     45.84 o 
  -1  14   9     1265.26     1313.27    121.21 o 
   0  14   9     3220.84     3446.96    226.70 o 
   1  14   9       69.84       35.82     43.11 o 
   2  14   9      129.06      232.17     53.11 o 
   3  14   9      147.05      210.87     48.81 o 
   4  14   9       84.84      172.46     64.03 o 
   5  14   9      919.42     1057.89     76.23 o 
  -8  15   9       21.17      -46.20     46.20 o 
  -7  15   9      799.89      723.26     77.62 o 
  -6  15   9     1562.71     1579.69     66.52 o 
  -5  15   9      705.95      782.15     49.48 o 
  -4  15   9        0.09      -21.37     27.49 o 
  -3  15   9       51.09      118.04     25.37 o 
  -2  15   9      277.05      273.75     46.98 o 
  -1  15   9     3150.20     2999.86    118.25 o 
   0  15   9      530.19      521.51     58.84 o 
   1  15   9      579.69      550.92     55.88 o 
   2  15   9      373.97      512.86     85.48 o 
   3  15   9      185.84      352.44     62.44 o 
   4  15   9      312.50      287.20     65.55 o 
  -6  16   9        0.84      123.09     64.95 o 
  -5  16   9      519.69      539.84     56.97 o 
  -4  16   9     2937.91     2699.69    115.41 o 
  -3  16   9     1424.06     1443.08     77.74 o 
  -2  16   9       39.40       16.38     59.21 o 
  -1  16   9       86.26       43.79     53.97 o 
   0  16   9       40.80      -27.81     64.11 o 
   1  16   9      923.03     1075.42    137.51 o 
   2  16   9      530.96      594.26     78.04 o 
 -16   0  10       95.54       29.57     73.44 o 
 -15   0  10     1486.25     1631.68    168.17 o 
 -14   0  10     1534.24     1775.04    109.17 o 
 -13   0  10      110.66      124.35     42.01 o 
 -12   0  10     3558.92     3553.19    117.48 o 
 -11   0  10     7257.20     7103.01    266.73 o 
 -10   0  10     3008.23     3112.77    101.84 o 
  -9   0  10      193.69      185.76     27.14 o 
  -8   0  10      325.52      219.62     22.07 o 
  -7   0  10     2579.36     2159.77     88.00 o 
  -6   0  10    17154.48    18339.36    656.31 o 
  -5   0  10     7069.18     7105.25    239.24 o 
  -4   0  10     9215.49     9141.39    233.90 o 
  -3   0  10     6475.86     6369.13    194.67 o 
  -2   0  10     1281.62     1322.63     46.84 o 
  -1   0  10    11972.15    12641.60    386.22 o 
   0   0  10      651.98      554.45     25.21 o 
   1   0  10    13375.00    14109.76    450.86 o 
   2   0  10    19275.44    19864.55    501.25 o 
   3   0  10     2399.68     2102.99     68.23 o 
   4   0  10        9.38        4.98     17.38 o 
   5   0  10      550.47      543.18     29.15 o 
   6   0  10     2226.42     2288.03     74.53 o 
   7   0  10       16.52       23.50     14.27 o 
   9   0  10     3141.77     2883.92    182.10 o 
  10   0  10       94.77      -27.87     66.90 o 
  11   0  10        6.90      -26.01     83.62 o 
 -16   1  10      284.35      334.24     54.59 o 
 -15   1  10      620.82      695.85     41.82 o 
 -14   1  10      681.46      704.27     32.14 o 
 -13   1  10     1336.35     1330.09     52.49 o 
 -12   1  10     2288.39     2343.78     60.67 o 
 -11   1  10       49.08       72.51     16.88 o 
 -10   1  10     4470.69     4324.59     95.93 o 
  -9   1  10      421.08      425.87     19.68 o 
  -8   1  10     2929.45     2874.81     71.94 o 
  -7   1  10     3448.87     3348.30     81.08 o 
  -6   1  10     5423.81     5598.93    119.22 o 
  -5   1  10    20279.18    20180.82    468.55 o 
  -4   1  10     2950.05     2973.94    106.90 o 
  -3   1  10     1250.45     1377.23     31.79 o 
  -2   1  10       91.91       66.44      9.08 o 
  -1   1  10       11.06        4.80     10.34 o 
   0   1  10     8428.00     8727.32    157.84 o 
   1   1  10     5300.27     5439.72    106.55 o 
   2   1  10     3700.92     3754.73    106.49 o 
   3   1  10      616.08      578.12     18.72 o 
   4   1  10        7.61        3.86     14.67 o 
   5   1  10      149.73      137.18     14.71 o 
   6   1  10      138.74      141.61     23.23 o 
   7   1  10     1168.83     1190.34     43.84 o 
   8   1  10     1389.51     1429.90     48.89 o 
   9   1  10      139.71      124.56     43.30 o 
  10   1  10     2258.60     2159.72    116.85 o 
  11   1  10      591.22      540.90     67.98 o 
 -16   2  10        8.15       51.81     43.95 o 
 -15   2  10       63.39       55.49     35.17 o 
 -14   2  10      299.57      290.09     37.22 o 
 -13   2  10      350.80      302.91     35.12 o 
 -12   2  10      206.29      246.51     20.97 o 
 -11   2  10        8.14       25.26     16.79 o 
 -10   2  10       24.75       11.05     19.00 o 
  -9   2  10       31.30       47.92     14.82 o 
  -8   2  10        2.11       16.60     13.28 o 
  -7   2  10      160.04      135.63     13.47 o 
  -6   2  10      364.84      305.26     14.45 o 
  -5   2  10        8.50       33.09     10.29 o 
  -4   2  10     7925.13     8215.05    149.21 o 
  -3   2  10        6.74       19.34      9.80 o 
  -2   2  10     1446.03     1301.67     32.57 o 
  -1   2  10      220.45      191.68     11.23 o 
   0   2  10     2151.23     2200.69     48.48 o 
   1   2  10      334.84      302.80     12.62 o 
   2   2  10     3668.63     3692.63     74.22 o 
   3   2  10      612.63      598.53     18.20 o 
   4   2  10       31.43       13.70      9.67 o 
   5   2  10     1363.89     1457.87     48.38 o 
   6   2  10     3123.07     3090.78    104.60 o 
   7   2  10      138.70      131.41     23.01 o 
   8   2  10       32.00       26.12     23.90 o 
   9   2  10       32.13       34.28     27.79 o 
  10   2  10      653.90      499.62     29.77 o 
  11   2  10      122.31      151.38     60.71 o 
 -16   3  10      880.20     1039.35     67.52 o 
 -15   3  10      142.45       88.42     65.44 o 
 -14   3  10      933.67      985.07     44.39 o 
 -13   3  10      277.34      264.34     29.44 o 
 -12   3  10      698.51      704.54     38.87 o 
 -11   3  10        0.47       -5.37     21.25 o 
 -10   3  10     1206.35     1173.03     46.86 o 
  -9   3  10      286.13      225.68     21.68 o 
  -8   3  10      429.35      389.64     18.07 o 
  -7   3  10     6578.65     6211.43    144.75 o 
  -6   3  10     1220.25     1227.71     30.43 o 
  -5   3  10     6422.77     6420.51    136.04 o 
  -4   3  10      773.42      797.54     42.14 o 
  -3   3  10     6506.86     6843.98    133.74 o 
  -2   3  10      286.24      316.79     14.31 o 
  -1   3  10     3222.64     2965.32     67.95 o 
   0   3  10     6338.58     6014.53    117.78 o 
   1   3  10      142.34      124.22     10.11 o 
   2   3  10     6541.26     6668.62    129.91 o 
   3   3  10     9192.81     9420.25    196.33 o 
   4   3  10        4.52        8.21     13.42 o 
   5   3  10        1.44        6.73     14.50 o 
   6   3  10       59.48       44.92     24.94 o 
   7   3  10     2794.90     2920.77     99.63 o 
   8   3  10     6854.76     6835.22    180.65 o 
   9   3  10      531.38      569.47     51.76 o 
  10   3  10       83.40       92.54     30.31 o 
  11   3  10        6.51       27.05     59.46 o 
 -16   4  10       50.03       83.41     56.06 o 
 -15   4  10     1358.05     1356.21     63.83 o 
 -14   4  10     5069.22     5217.62    149.30 o 
 -13   4  10      449.42      466.80     34.47 o 
 -12   4  10       37.97       49.13     27.47 o 
 -11   4  10     3526.64     3417.69     99.13 o 
 -10   4  10     1499.95     1383.76     46.40 o 
  -9   4  10      589.06      592.53     26.36 o 
  -8   4  10      842.07      888.10     37.11 o 
  -7   4  10      418.14      374.79     20.20 o 
  -6   4  10     7712.24     7763.40    228.25 o 
  -5   4  10      344.70      338.26     17.20 o 
  -4   4  10     7747.67     7680.39    177.34 o 
  -3   4  10     2714.22     2424.00     55.50 o 
  -2   4  10      175.82      157.82     11.31 o 
  -1   4  10     2726.62     2784.63     70.72 o 
   0   4  10      229.80      325.95     13.33 o 
   1   4  10    17696.71    18044.08    345.14 o 
   2   4  10     6087.17     5775.40    113.34 o 
   3   4  10       16.47       12.84     13.35 o 
   4   4  10      583.35      545.33     22.43 o 
   5   4  10     3715.69     3892.85     94.68 o 
   6   4  10     5329.89     5619.57    189.09 o 
   7   4  10     1296.20     1252.82     50.16 o 
   8   4  10       66.47       78.43     25.21 o 
   9   4  10      975.22     1005.16     45.94 o 
  10   4  10      199.32      223.48     34.47 o 
  11   4  10       74.81       -2.86     39.82 o 
 -16   5  10     1041.94      943.12     81.70 o 
 -15   5  10     1431.71     1472.22     65.92 o 
 -14   5  10       31.95       11.22     48.81 o 
 -13   5  10     1889.63     1919.42     74.94 o 
 -12   5  10      443.60      471.32     41.23 o 
 -11   5  10       30.56       15.40     23.14 o 
 -10   5  10     1060.65     1028.32     39.45 o 
  -9   5  10       32.81        8.74     18.89 o 
  -8   5  10      269.40      293.73     37.02 o 
  -7   5  10      751.17      795.52     37.74 o 
  -6   5  10      328.09      378.71     20.50 o 
  -5   5  10      417.79      360.23     18.72 o 
  -4   5  10     2376.11     2095.71     49.67 o 
  -3   5  10      582.21      657.30     22.71 o 
  -2   5  10      932.04      825.41     32.14 o 
  -1   5  10      453.47      449.68     16.11 o 
   0   5  10     1553.94     1564.40     35.49 o 
   1   5  10      119.05      119.41     12.33 o 
   2   5  10     7625.37     7966.53    183.97 o 
   3   5  10     2136.86     2214.72     58.20 o 
   4   5  10      266.11      184.20     17.09 o 
   5   5  10      111.93      123.36     23.81 o 
   6   5  10     2439.24     2356.43     72.42 o 
   7   5  10      698.26      719.43     37.64 o 
   8   5  10     2942.49     3105.94     94.26 o 
   9   5  10        3.62       -1.43     30.65 o 
  10   5  10        2.28        3.11     39.25 o 
  11   5  10      320.76      318.05     47.67 o 
 -15   6  10      110.51      249.71     48.72 o 
 -14   6  10      806.93      767.11     71.03 o 
 -13   6  10      429.71      473.94     39.96 o 
 -12   6  10       92.30       46.71     26.99 o 
 -11   6  10       32.32       16.61     24.14 o 
 -10   6  10      256.12      229.34     24.27 o 
  -9   6  10     1963.91     1983.11     57.71 o 
  -8   6  10      698.85      709.29     29.06 o 
  -7   6  10     4035.24     3963.71     97.20 o 
  -6   6  10     3740.69     3950.87     95.70 o 
  -5   6  10     2096.75     2098.32     66.56 o 
  -4   6  10     3047.99     3343.60     77.84 o 
  -3   6  10      426.13      422.59     18.00 o 
  -2   6  10     6942.52     7109.56    150.20 o 
  -1   6  10      370.38      398.87     15.31 o 
   0   6  10     4706.41     4631.42     99.57 o 
   1   6  10       11.76       34.31     14.02 o 
   2   6  10      254.96      263.99     17.74 o 
   3   6  10     1116.13     1059.28     42.73 o 
   4   6  10     1594.91     1719.91     55.94 o 
   5   6  10     2345.92     2327.76     63.07 o 
   6   6  10        1.58       -7.47     23.50 o 
   7   6  10      288.50      258.78     32.94 o 
   8   6  10      348.85      451.17     61.67 o 
   9   6  10      242.35      299.47     36.10 o 
  10   6  10      134.59      143.58     38.47 o 
 -15   7  10       14.40      -36.00     67.29 o 
 -14   7  10       73.07       74.45     42.62 o 
 -13   7  10      407.33      393.30     71.54 o 
 -12   7  10      811.48      892.50     58.66 o 
 -11   7  10       82.84      116.14     30.01 o 
 -10   7  10       55.32       90.35     23.16 o 
  -9   7  10       34.15       45.79     20.49 o 
  -8   7  10      296.02      315.18     25.39 o 
  -7   7  10     1158.66     1171.41     40.21 o 
  -6   7  10      581.83      525.09     23.44 o 
  -5   7  10     6138.69     6196.10    144.87 o 
  -4   7  10       25.35        2.03     12.82 o 
  -3   7  10      781.87      830.96     29.00 o 
  -2   7  10      349.14      333.00     16.26 o 
  -1   7  10      508.00      466.63     17.14 o 
   0   7  10      111.41       88.72     10.70 o 
   1   7  10      121.33       96.37     17.60 o 
   2   7  10     5063.41     5508.80    180.27 o 
   3   7  10     2488.48     2452.82     73.04 o 
   4   7  10       34.74       28.88     19.02 o 
   5   7  10       14.82        6.00     22.75 o 
   6   7  10     2172.07     2255.50     63.92 o 
   7   7  10       11.93        0.27     21.11 o 
   8   7  10       10.96       33.67     23.93 o 
   9   7  10      779.49      948.40     48.59 o 
  10   7  10      951.49     1030.18     54.59 o 
 -14   8  10     1550.33     1545.10     80.47 o 
 -13   8  10      462.94      436.37     43.40 o 
 -12   8  10     3313.82     3376.68     96.35 o 
 -11   8  10     2508.13     2430.39     84.35 o 
 -10   8  10       74.62       51.94     28.95 o 
  -9   8  10     1232.43     1238.35     45.10 o 
  -8   8  10     1373.94     1349.36     47.01 o 
  -7   8  10     3251.81     3093.98     80.71 o 
  -6   8  10     1095.26     1071.85     38.06 o 
  -5   8  10     1544.76     1487.99     46.89 o 
  -4   8  10      459.39      418.98     19.76 o 
  -3   8  10     1309.16     1419.66     40.44 o 
  -2   8  10     3955.52     3656.32     89.38 o 
  -1   8  10     1303.64     1235.94     37.05 o 
   0   8  10        9.75       24.82      7.19 o 
   1   8  10     2049.02     2155.25    105.14 o 
   2   8  10     6992.59     7104.21    186.48 o 
   3   8  10      287.56      275.10     22.56 o 
   4   8  10     1830.53     1803.14     72.44 o 
   5   8  10       44.82       24.52     21.72 o 
   6   8  10        7.33       34.99     22.75 o 
   7   8  10       94.98       63.02     23.58 o 
   8   8  10      599.46      596.76     32.79 o 
   9   8  10     1576.31     1599.42    104.33 o 
  10   8  10      168.21      189.99     75.26 o 
 -14   9  10      987.90      981.03     67.11 o 
 -13   9  10     2382.38     2337.38     93.58 o 
 -12   9  10        7.58      -28.53     33.06 o 
 -11   9  10      120.47       89.77     30.02 o 
 -10   9  10        3.47       -1.82     25.64 o 
  -9   9  10     2590.69     2750.97     88.67 o 
  -8   9  10     4561.19     4437.47    111.28 o 
  -7   9  10       95.16       95.61     30.07 o 
  -6   9  10      243.83      273.53     22.90 o 
  -5   9  10     1991.99     2007.18     51.49 o 
  -4   9  10     1784.17     1975.27     50.66 o 
  -3   9  10     1830.95     1824.46     58.93 o 
  -2   9  10      678.60      651.34     26.23 o 
  -1   9  10     3289.61     3157.11     86.16 o 
   0   9  10     2783.90     2807.13     81.86 o 
   1   9  10      571.91      565.06     29.51 o 
   2   9  10      869.33      880.30     39.55 o 
   3   9  10     1906.82     2042.22     65.64 o 
   4   9  10     4337.10     4491.90    124.38 o 
   5   9  10       19.20       25.84     28.48 o 
   6   9  10     1170.29     1245.43     51.55 o 
   7   9  10     1086.56     1107.31     50.36 o 
   8   9  10      166.34       98.55     29.99 o 
   9   9  10      747.13      682.72     40.33 o 
 -13  10  10        0.47      -49.10     49.10 o 
 -12  10  10      141.04      103.07     37.19 o 
 -11  10  10       16.75       30.46     37.28 o 
 -10  10  10      210.30      204.65     30.50 o 
  -9  10  10       47.29       62.13     26.48 o 
  -8  10  10     2087.72     2071.28     71.67 o 
  -7  10  10     2747.55     2579.93     80.30 o 
  -6  10  10      340.51      289.71     20.88 o 
  -5  10  10      104.05      120.57     23.90 o 
  -4  10  10      164.25      165.22     26.37 o 
  -3  10  10       58.16       75.72     18.55 o 
  -2  10  10     1245.13     1241.10     41.01 o 
  -1  10  10      541.01      565.48     27.75 o 
   0  10  10     3649.40     3770.28    149.72 o 
   1  10  10     1445.13     1393.70     63.84 o 
   2  10  10      707.17      706.19     34.39 o 
   3  10  10     1452.97     1574.77     82.06 o 
   4  10  10      306.94      237.37     27.06 o 
   5  10  10     1442.00     1392.86     54.89 o 
   6  10  10      758.93      607.08     35.98 o 
   7  10  10      401.31      334.53     35.24 o 
   8  10  10       38.99      -16.21     61.30 o 
 -13  11  10      167.76      267.66     61.91 o 
 -12  11  10        9.24       10.39     41.64 o 
 -11  11  10       20.61      -35.82     35.82 o 
 -10  11  10      305.49      254.73     39.23 o 
  -9  11  10        0.79      -10.31     29.43 o 
  -8  11  10       80.59       72.27     54.24 o 
  -7  11  10        9.65      -22.88     27.59 o 
  -6  11  10       33.43       25.21     19.34 o 
  -5  11  10      177.68      202.02     22.96 o 
  -4  11  10     1051.38     1087.58     55.15 o 
  -3  11  10      297.89      325.63     23.38 o 
  -2  11  10     1436.17     1363.22     46.57 o 
  -1  11  10       87.38       57.85     30.17 o 
   0  11  10        2.44      -17.71     56.68 o 
   1  11  10        7.80      -29.29     29.29 o 
   2  11  10      219.50      220.95     49.72 o 
   3  11  10       74.65      134.53     30.63 o 
   4  11  10      789.95      841.26     40.58 o 
   5  11  10       29.68       38.18     28.59 o 
   6  11  10      304.56      342.81     34.12 o 
   7  11  10       48.43       70.99     33.74 o 
   8  11  10       67.84      -50.57    101.27 o 
 -12  12  10     1797.55     1945.05    100.41 o 
 -11  12  10      350.74      448.88     70.00 o 
 -10  12  10       43.09      -22.37     37.65 o 
  -9  12  10      328.94      320.62     36.54 o 
  -8  12  10      620.62      649.88     40.99 o 
  -7  12  10     4136.96     3883.22    114.32 o 
  -6  12  10     1131.78     1172.64     44.68 o 
  -5  12  10       29.35       67.86     27.04 o 
  -4  12  10      141.51      137.07     24.07 o 
  -3  12  10      755.76      720.97     34.86 o 
  -2  12  10     6609.67     6626.32    156.42 o 
  -1  12  10     2390.28     2358.83     91.42 o 
   0  12  10     1736.88     1725.44    103.13 o 
   1  12  10       68.88       43.70     42.26 o 
   2  12  10      895.64      972.93     53.54 o 
   3  12  10      792.85      774.45     50.86 o 
   4  12  10     1076.61     1132.13     52.41 o 
   5  12  10     1239.47     1103.52     53.02 o 
   6  12  10      167.90      132.19     34.79 o 
   7  12  10        9.99      -13.01     50.17 o 
 -11  13  10      509.08      489.28     58.24 o 
 -10  13  10      375.45      428.13     48.40 o 
  -9  13  10     2724.60     2888.38    104.91 o 
  -8  13  10     2929.96     3030.38    103.53 o 
  -7  13  10      295.49      242.39     50.96 o 
  -6  13  10     1116.51     1044.80     50.69 o 
  -5  13  10      472.66      496.52     31.90 o 
  -4  13  10     1750.01     1885.18     65.13 o 
  -3  13  10      609.05      599.81     36.57 o 
  -2  13  10      842.67      820.55     30.98 o 
  -1  13  10     3501.48     3362.44    150.02 o 
   0  13  10      575.20      657.37     63.17 o 
   1  13  10      262.80      273.95     49.11 o 
   2  13  10        3.21        3.00     40.55 o 
   3  13  10      223.49      279.06     46.81 o 
   4  13  10     1084.14     1051.48     62.45 o 
   5  13  10       80.69      133.59     47.87 o 
   6  13  10     2168.85     2118.35    146.80 o 
 -10  14  10     1493.38     1550.73     86.78 o 
  -9  14  10        1.17      -50.24     50.24 o 
  -8  14  10      292.47      306.38     45.15 o 
  -7  14  10       98.95      126.67     43.33 o 
  -6  14  10     1541.78     1594.11     67.57 o 
  -5  14  10      125.54      146.77     37.90 o 
  -4  14  10      845.76      788.25     37.65 o 
  -3  14  10     1844.27     1931.07     62.12 o 
  -2  14  10     1446.29     1540.52     73.96 o 
  -1  14  10     2470.97     2408.31    102.01 o 
   0  14  10      491.68      375.36     98.48 o 
   1  14  10      609.92      615.70     61.91 o 
   2  14  10       36.31      -16.72     48.68 o 
   3  14  10      310.87      271.99     53.26 o 
   4  14  10       45.73       51.38     58.78 o 
   5  14  10        5.61       39.02     68.75 o 
  -8  15  10      146.68       83.36     49.33 o 
  -7  15  10      134.78      262.80     70.29 o 
  -6  15  10       24.28       47.82     45.38 o 
  -5  15  10      295.44      341.44     47.74 o 
  -4  15  10      110.77      126.07     31.21 o 
  -3  15  10      424.12      445.34     28.26 o 
  -2  15  10     1289.52     1372.80     71.65 o 
  -1  15  10       80.33       49.19     62.95 o 
   0  15  10      123.03      203.14     51.83 o 
   1  15  10      145.24      282.02     63.47 o 
   2  15  10        0.98       87.34     79.90 o 
   3  15  10      144.25      191.39     68.04 o 
  -6  16  10       14.55       37.72    132.86 o 
  -5  16  10        5.05      -70.61     70.61 o 
  -4  16  10        9.23      -49.25     49.25 o 
  -3  16  10        7.58       49.13     66.90 o 
  -2  16  10       40.82      -54.23    121.71 o 
  -1  16  10        0.40       11.75    103.13 o 
   0  16  10     1372.64     1417.10     94.60 o 
   1  16  10     2018.15     2058.71    125.14 o 
 -16   1  11      806.72      686.66     83.97 o 
 -15   1  11       83.17       86.55     49.58 o 
 -14   1  11      782.41      810.90     39.03 o 
 -13   1  11      356.61      360.14     33.24 o 
 -12   1  11     1499.74     1590.49     48.91 o 
 -11   1  11      908.50      910.26     35.32 o 
 -10   1  11      183.79      213.72     18.58 o 
  -9   1  11      853.03      930.23     33.85 o 
  -8   1  11     2294.98     2256.21     59.13 o 
  -7   1  11      697.58      553.03     23.06 o 
  -6   1  11     1796.52     1850.93     45.12 o 
  -5   1  11     1404.32     1515.83     33.14 o 
  -4   1  11     5915.48     5981.28    117.59 o 
  -3   1  11     5042.36     5153.01    189.33 o 
  -2   1  11        8.22       13.10      8.92 o 
  -1   1  11     2339.04     2295.35     48.85 o 
   0   1  11       26.15       19.53      9.16 o 
   1   1  11     7483.90     7791.11    167.89 o 
   2   1  11     4859.02     4938.23     98.01 o 
   3   1  11      620.16      587.67     19.30 o 
   4   1  11       16.06       23.97     12.02 o 
   5   1  11     2146.13     1979.73     47.60 o 
   6   1  11      169.96      169.28     20.77 o 
   7   1  11      827.63      684.14     36.15 o 
   8   1  11     1324.08     1496.04     57.88 o 
   9   1  11      539.64      692.15    100.34 o 
  10   1  11       57.37       60.85    140.29 o 
  11   1  11     1861.24     2060.73    112.91 o 
 -16   2  11       94.19      174.52     47.44 o 
 -15   2  11      214.18      217.20     38.71 o 
 -14   2  11        5.69       43.71     42.83 o 
 -13   2  11     1704.04     1789.20     62.81 o 
 -12   2  11     7895.15     7597.29    180.11 o 
 -11   2  11      794.12      829.48     34.76 o 
 -10   2  11    11886.70    11766.79    303.12 o 
  -9   2  11      454.05      450.80     22.28 o 
  -8   2  11      165.77      167.94     15.42 o 
  -7   2  11     1925.66     1890.18     46.97 o 
  -6   2  11     1978.93     1973.57     63.71 o 
  -5   2  11     6091.60     5543.29    109.86 o 
  -4   2  11       46.35       65.27      9.76 o 
  -3   2  11     5401.91     5055.76    145.20 o 
  -2   2  11     7759.17     8149.22    148.23 o 
  -1   2  11     2662.26     2537.87     53.35 o 
   0   2  11     5771.69     5448.65    107.45 o 
   1   2  11      555.35      542.87     18.16 o 
   2   2  11     4698.18     4497.89    118.19 o 
   3   2  11     1725.49     1661.75     41.79 o 
   4   2  11     4967.24     4867.74     96.76 o 
   5   2  11      180.03      171.78     20.40 o 
   6   2  11     3286.79     3551.87    116.12 o 
   7   2  11     2091.54     2067.70     74.83 o 
   8   2  11     1294.22     1230.74     48.64 o 
   9   2  11        2.74      -24.27     24.27 o 
  10   2  11      574.10      646.51     77.12 o 
  11   2  11      871.27     1001.18     84.38 o 
 -16   3  11       24.19       53.73     49.47 o 
 -15   3  11      134.49       72.89     39.48 o 
 -14   3  11      811.12      817.05     43.40 o 
 -13   3  11      787.54      802.54     38.84 o 
 -12   3  11       13.71        0.27     29.07 o 
 -11   3  11     3864.74     3669.48    105.44 o 
 -10   3  11      246.05      272.14     25.75 o 
  -9   3  11      561.77      530.50     26.02 o 
  -8   3  11      229.07      208.14     16.64 o 
  -7   3  11     1635.79     1707.36     43.53 o 
  -6   3  11        7.73       22.99     11.35 o 
  -5   3  11      285.19      260.13     18.56 o 
  -4   3  11     3833.79     3639.47     88.08 o 
  -3   3  11     5390.21     5732.81    119.19 o 
  -2   3  11      750.33      860.81     24.57 o 
  -1   3  11     1126.80     1157.17     33.68 o 
   0   3  11     2376.84     2171.76     55.30 o 
   1   3  11      159.89      105.60     12.34 o 
   2   3  11       97.54       80.07     12.89 o 
   3   3  11      215.24      206.77     14.40 o 
   4   3  11     5185.04     5246.61    132.77 o 
   5   3  11     4810.96     4860.80    130.26 o 
   6   3  11      109.52      108.47     22.84 o 
   7   3  11       54.57       47.20     23.92 o 
   8   3  11      560.29      483.51     32.54 o 
   9   3  11      306.92      266.96     31.44 o 
  10   3  11      638.64      767.48     48.91 o 
  11   3  11      133.50      115.52     68.71 o 
 -16   4  11      615.53      497.51     63.56 o 
 -15   4  11      886.70      853.06     52.44 o 
 -14   4  11      208.70      169.00     36.49 o 
 -13   4  11        5.14       32.35     35.87 o 
 -12   4  11      373.25      305.72     31.77 o 
 -11   4  11      337.42      346.85     27.42 o 
 -10   4  11      500.21      396.85     26.02 o 
  -9   4  11     1030.94      974.57     38.92 o 
  -8   4  11      564.40      505.94     36.74 o 
  -7   4  11     2244.82     2208.40     67.54 o 
  -6   4  11      357.30      324.83     17.10 o 
  -5   4  11     4501.06     4336.35    104.03 o 
  -4   4  11      426.56      355.77     17.17 o 
  -3   4  11      130.63      170.38     12.69 o 
  -2   4  11     4661.38     4114.83     89.89 o 
  -1   4  11      601.01      642.50     25.54 o 
   0   4  11      782.77      677.53     25.23 o 
   1   4  11        2.74        2.10     10.12 o 
   2   4  11      584.26      607.24     34.15 o 
   3   4  11     2357.81     2417.08     90.45 o 
   4   4  11      559.10      526.68     24.10 o 
   5   4  11      170.46      177.21     24.68 o 
   6   4  11       18.95       20.83     27.09 o 
   7   4  11       59.47       28.88     31.38 o 
   8   4  11       27.71       32.52     28.97 o 
   9   4  11       46.80       42.59     32.37 o 
  10   4  11      126.78      104.74     50.97 o 
 -15   5  11      711.48      707.46     63.15 o 
 -14   5  11      589.75      639.79     47.70 o 
 -13   5  11      137.34       66.77     34.53 o 
 -12   5  11     4081.72     4267.85    110.64 o 
 -11   5  11     1284.88     1234.60     46.08 o 
 -10   5  11     4033.54     3743.06     95.69 o 
  -9   5  11     1611.93     1541.31     66.52 o 
  -8   5  11      674.01      636.85     28.28 o 
  -7   5  11     2371.11     2316.91     62.63 o 
  -6   5  11     7254.33     7186.35    152.73 o 
  -5   5  11     1909.52     2010.45     54.32 o 
  -4   5  11      498.18      423.04     18.91 o 
  -3   5  11     1861.10     1831.92     45.13 o 
  -2   5  11     1774.51     1920.93     43.11 o 
  -1   5  11      829.89      713.45     24.15 o 
   0   5  11      334.54      312.69     15.00 o 
   1   5  11     2907.88     2776.45     63.48 o 
   2   5  11     1034.21     1003.28     35.30 o 
   3   5  11     1854.34     1828.79     51.58 o 
   4   5  11      464.00      467.32     23.69 o 
   5   5  11      142.18      139.69     19.14 o 
   6   5  11      293.97      266.39     54.10 o 
   7   5  11     1745.46     1647.33    107.08 o 
   8   5  11      538.60      568.00     37.59 o 
   9   5  11        4.59      -33.89     33.89 o 
  10   5  11       18.54       33.09     39.04 o 
 -15   6  11      138.42      189.54     50.04 o 
 -14   6  11       24.11       -4.18     37.88 o 
 -13   6  11     1618.58     1627.93    112.38 o 
 -12   6  11     2155.00     2177.20     71.02 o 
 -11   6  11       40.76       22.40     34.01 o 
 -10   6  11     3292.18     3280.87     97.26 o 
  -9   6  11     5898.54     5931.16    142.42 o 
  -8   6  11        7.20       24.05     19.83 o 
  -7   6  11      803.12      748.55     30.75 o 
  -6   6  11     3453.20     3372.68     84.25 o 
  -5   6  11     9179.72     9148.90    192.68 o 
  -4   6  11     6970.22     6674.06    158.72 o 
  -3   6  11      309.31      296.85     16.90 o 
  -2   6  11     3227.66     3260.68     67.70 o 
  -1   6  11      273.53      260.38     14.21 o 
   0   6  11        5.03       -4.04     12.11 o 
   1   6  11      610.67      609.96     18.35 o 
   2   6  11      440.94      373.15     21.47 o 
   3   6  11     1216.28     1180.55     48.07 o 
   4   6  11      944.45      884.49     56.49 o 
   5   6  11       16.32      -11.77     18.92 o 
   6   6  11      300.58      332.41     27.34 o 
   7   6  11      853.91      732.14     33.33 o 
   8   6  11        4.37      -20.59     32.78 o 
   9   6  11      338.16      302.28     40.20 o 
  10   6  11      895.32      985.91     62.49 o 
 -15   7  11      497.78      642.09    104.92 o 
 -14   7  11      401.52      409.12     71.01 o 
 -13   7  11      920.95      962.69     52.88 o 
 -12   7  11       55.95       82.21     31.20 o 
 -11   7  11     5540.46     5196.84    178.13 o 
 -10   7  11     2616.65     2525.34     72.82 o 
  -9   7  11     1084.83     1065.24     41.60 o 
  -8   7  11     3153.68     3111.68     81.21 o 
  -7   7  11     1137.14     1016.51     46.08 o 
  -6   7  11      462.23      422.44     22.48 o 
  -5   7  11       69.71       52.48     15.80 o 
  -4   7  11      471.60      418.15     19.82 o 
  -3   7  11     8052.04     7920.23    167.90 o 
  -2   7  11     4404.74     4410.45     97.64 o 
  -1   7  11       13.93       -2.38     12.95 o 
   0   7  11      396.99      440.02     21.17 o 
   1   7  11     2833.62     2665.60     69.71 o 
   2   7  11      134.44      168.61     19.72 o 
   3   7  11      120.06       97.89     21.54 o 
   4   7  11     4265.44     4319.58    106.39 o 
   5   7  11     3525.38     3565.02     91.74 o 
   6   7  11      601.96      562.73     34.69 o 
   7   7  11     1897.47     1870.13     61.86 o 
   8   7  11      105.79      -25.22     42.13 o 
   9   7  11     2907.76     3175.89    107.59 o 
 -14   8  11     1063.97     1098.14    143.65 o 
 -13   8  11      129.49      169.50     46.97 o 
 -12   8  11      925.20      980.43     52.90 o 
 -11   8  11       21.62       39.43     29.26 o 
 -10   8  11      784.53      777.59     43.27 o 
  -9   8  11     5361.84     5488.45    134.58 o 
  -8   8  11      828.15      886.45     36.51 o 
  -7   8  11      807.02      778.20     36.02 o 
  -6   8  11     1668.36     1598.98     62.05 o 
  -5   8  11      244.76      192.67     21.33 o 
  -4   8  11     4863.80     4674.65    103.03 o 
  -3   8  11     1786.37     1728.33     45.68 o 
  -2   8  11     1763.69     1801.25     50.39 o 
  -1   8  11      349.89      367.71     18.98 o 
   0   8  11      513.33      536.69     16.92 o 
   1   8  11     1192.89     1274.63     49.15 o 
   2   8  11      731.23      778.15     37.28 o 
   3   8  11      302.44      301.51     24.10 o 
   4   8  11      844.03      842.11     44.52 o 
   5   8  11      443.81      455.99     28.23 o 
   6   8  11       92.48      145.62     27.28 o 
   7   8  11      333.44      349.29     30.68 o 
   8   8  11       14.91      -31.05     31.05 o 
   9   8  11      227.30      298.28     49.23 o 
 -14   9  11      302.39      537.20    202.39 o 
 -13   9  11     1202.63     1048.52     53.25 o 
 -12   9  11      137.70      213.79     41.84 o 
 -11   9  11      763.35      634.88     38.91 o 
 -10   9  11      779.89      708.71     37.30 o 
  -9   9  11       79.37       60.93     26.84 o 
  -8   9  11     3927.52     3785.31    150.13 o 
  -7   9  11      888.29      912.31     40.86 o 
  -6   9  11       70.32       28.25     24.94 o 
  -5   9  11       97.24       88.33     17.81 o 
  -4   9  11     1509.37     1555.21     48.75 o 
  -3   9  11      987.23      868.53     30.68 o 
  -2   9  11      709.64      720.63     30.11 o 
  -1   9  11      728.98      684.02     35.73 o 
   0   9  11      566.07      583.23     31.52 o 
   1   9  11       46.05       61.65     28.07 o 
   2   9  11       15.13       41.13     23.88 o 
   3   9  11        4.41       11.75     65.56 o 
   4   9  11     1525.04     1377.49     93.42 o 
   5   9  11      504.31      458.50     32.92 o 
   6   9  11        1.07       19.26     26.05 o 
   7   9  11       21.53      -20.58     30.09 o 
   8   9  11      171.56      159.33     32.28 o 
 -13  10  11     1206.57     1265.76     72.29 o 
 -12  10  11     1120.06     1253.78     55.12 o 
 -11  10  11      453.71      455.42     44.89 o 
 -10  10  11       89.54      116.50     31.82 o 
  -9  10  11     2655.85     2475.88     75.42 o 
  -8  10  11      388.96      327.61     28.83 o 
  -7  10  11     1984.92     2081.20     71.30 o 
  -6  10  11       89.55       89.05     22.12 o 
  -5  10  11     1034.83     1028.78     54.19 o 
  -4  10  11        9.05       -4.84     18.10 o 
  -3  10  11      876.73      830.61     37.35 o 
  -2  10  11    14447.58    14452.04    338.11 o 
  -1  10  11      853.32      863.76     31.10 o 
   0  10  11      779.63      888.93     75.50 o 
   1  10  11      195.98      262.81     30.84 o 
   2  10  11      489.26      555.69     34.08 o 
   3  10  11     8061.39     8599.84    226.36 o 
   4  10  11     3115.24     3163.67     96.65 o 
   5  10  11        1.48      -26.07     50.82 o 
   6  10  11      889.70      872.86     45.10 o 
   7  10  11      435.07      506.29     36.46 o 
   8  10  11      731.20      866.85    128.55 o 
 -12  11  11      122.62        5.31     46.98 o 
 -11  11  11      726.75      827.83     48.62 o 
 -10  11  11     2413.74     2338.82     90.80 o 
  -9  11  11       50.99       68.94     34.48 o 
  -8  11  11     2917.07     2922.73    106.65 o 
  -7  11  11      229.56      225.74     29.52 o 
  -6  11  11       32.67       59.07     21.93 o 
  -5  11  11      203.23      166.83     24.65 o 
  -4  11  11      154.96      172.07     23.98 o 
  -3  11  11     1384.09     1434.61     49.10 o 
  -2  11  11     1023.95     1058.50     37.01 o 
  -1  11  11     6612.10     6244.57    195.97 o 
   0  11  11     2328.64     2437.12    144.01 o 
   1  11  11      571.37      537.32     44.31 o 
   2  11  11     2539.98     2656.50     89.85 o 
   3  11  11       96.58       29.40     35.67 o 
   4  11  11     2610.46     2942.45     95.21 o 
   5  11  11     3326.65     3489.82    109.42 o 
   6  11  11      430.39      277.59     65.71 o 
   7  11  11        0.75       -8.12     37.07 o 
 -11  12  11      782.91      797.86     56.79 o 
 -10  12  11       46.23        6.42     38.99 o 
  -9  12  11      406.10      409.57     38.50 o 
  -8  12  11      228.28      225.27     37.61 o 
  -7  12  11      756.60      777.89     39.86 o 
  -6  12  11       23.39       54.59     25.52 o 
  -5  12  11      152.73      176.81     24.50 o 
  -4  12  11       10.10        5.44     24.49 o 
  -3  12  11       65.69       84.23     39.52 o 
  -2  12  11     5178.42     5315.14    127.85 o 
  -1  12  11     1561.42     1415.90     79.29 o 
   0  12  11       53.51       87.69     44.15 o 
   1  12  11     1645.06     1573.16     95.70 o 
   2  12  11      158.11      242.78     41.17 o 
   3  12  11     2720.45     2849.29    112.72 o 
   4  12  11     1534.89     1602.18     66.92 o 
   5  12  11       23.11       85.63     35.92 o 
   6  12  11      866.76      981.48     71.91 o 
 -10  13  11       18.06      -46.22     46.22 o 
  -9  13  11      387.09      506.97     50.52 o 
  -8  13  11      443.47      463.11     46.20 o 
  -7  13  11        7.16      -14.30     34.06 o 
  -6  13  11     1064.21     1017.41     44.47 o 
  -5  13  11      341.73      297.72     31.46 o 
  -4  13  11       50.36       82.89     27.97 o 
  -3  13  11       13.51      -19.99     24.08 o 
  -2  13  11       81.94        4.21     62.25 o 
  -1  13  11      242.72      166.44     42.87 o 
   0  13  11       20.79       76.19     72.47 o 
   1  13  11      956.81      883.56    104.02 o 
   2  13  11      339.26      334.50     56.07 o 
   3  13  11        0.13       46.66     48.21 o 
   4  13  11      175.05      111.47     53.44 o 
   5  13  11        2.58        0.00     65.04 o 
  -9  14  11     3895.32     3801.10    128.54 o 
  -8  14  11      511.34      594.92     58.50 o 
  -7  14  11      756.40      773.71     46.79 o 
  -6  14  11       71.60       67.09     62.08 o 
  -5  14  11      195.28      190.68     46.94 o 
  -4  14  11     4506.90     4409.27    114.57 o 
  -3  14  11       17.13        2.99     26.50 o 
  -2  14  11     1877.53     1632.15     90.95 o 
  -1  14  11     1021.00      937.63     77.70 o 
   0  14  11       87.22       38.14     59.46 o 
   1  14  11     1453.88     1639.48    100.46 o 
   2  14  11       83.00       84.49     61.08 o 
   3  14  11     1431.20     1642.69    200.69 o 
   4  14  11      409.44      436.68     78.04 o 
  -7  15  11     1446.53     1453.88    101.38 o 
  -6  15  11       13.59       25.08     45.10 o 
  -5  15  11      268.15      277.68     35.59 o 
  -4  15  11      536.09      466.72     42.51 o 
  -3  15  11     2365.83     2249.57    102.57 o 
  -2  15  11      813.69      943.22     69.81 o 
  -1  15  11       43.62        0.06     61.00 o 
   0  15  11     1419.82     1257.03     86.72 o 
   1  15  11       38.72       75.76     67.72 o 
   2  15  11      300.20      323.33     91.05 o 
  -3  16  11        3.64      222.15     70.13 o 
  -2  16  11        3.49      -89.19     89.19 o 
  -1  16  11     1248.63     1126.07    128.22 o 
 -16   0  12      504.56      392.08    115.21 o 
 -15   0  12      220.72      308.20     57.32 o 
 -14   0  12      452.83      480.55     44.86 o 
 -13   0  12     1605.74     1582.69     71.66 o 
 -12   0  12     5391.96     5907.18    185.48 o 
 -11   0  12     1660.92     1879.30     95.92 o 
 -10   0  12     4546.19     4536.45    144.04 o 
  -9   0  12      546.01      550.74     34.03 o 
  -8   0  12     8171.77     8397.88    308.10 o 
  -7   0  12     9481.41     8781.94    262.84 o 
  -6   0  12      169.57      226.63     21.19 o 
  -5   0  12     7032.74     7161.24    210.28 o 
  -4   0  12    10208.95    10618.22    313.98 o 
  -3   0  12    12136.46    11517.40    370.66 o 
  -2   0  12      775.01      610.29     79.52 o 
  -1   0  12     3235.44     2888.33     80.36 o 
   0   0  12     1872.48     1892.21     64.21 o 
   1   0  12     5005.59     5468.51    143.30 o 
   2   0  12      287.94      286.00     22.58 o 
   3   0  12      594.01      546.13     36.61 o 
   4   0  12     4741.74     4795.11    146.92 o 
   5   0  12       42.12       82.60     21.00 o 
   6   0  12      555.45      560.95     29.94 o 
   7   0  12      915.20      842.72     41.37 o 
   8   0  12     4684.77     4177.23    249.00 o 
   9   0  12      236.98      405.09     85.48 o 
  10   0  12       14.58      -89.19     89.19 o 
 -16   1  12       65.67       50.56     78.17 o 
 -15   1  12     1089.03     1124.34     47.45 o 
 -14   1  12      536.46      670.80     34.43 o 
 -13   1  12      170.57      219.39     26.75 o 
 -12   1  12       61.71       63.07     37.93 o 
 -11   1  12     1445.77     1464.93     45.60 o 
 -10   1  12     2923.22     2898.34     69.84 o 
  -9   1  12      340.01      322.68     21.98 o 
  -8   1  12       72.53      111.71     16.23 o 
  -7   1  12      398.92      365.66     20.16 o 
  -6   1  12     5913.93     5899.50    167.49 o 
  -5   1  12     4984.02     4850.01     97.21 o 
  -4   1  12     3439.28     3511.11     67.66 o 
  -3   1  12      173.43      175.37     13.02 o 
  -2   1  12      752.27      721.14     29.51 o 
  -1   1  12     2255.70     2497.88     53.56 o 
   0   1  12     2198.10     2379.08     47.85 o 
   1   1  12      713.57      672.52     22.61 o 
   2   1  12       14.14       16.37     11.73 o 
   3   1  12      613.03      610.59     23.69 o 
   4   1  12       40.62       60.88     14.04 o 
   5   1  12     1530.89     1412.87     42.54 o 
   6   1  12      187.31      184.05     11.45 o 
   7   1  12       78.33       56.26     32.99 o 
   8   1  12      474.94      510.65     28.26 o 
   9   1  12     1145.17     1203.25     91.05 o 
  10   1  12      479.02      465.76    146.80 o 
 -16   2  12        0.20       81.54     49.70 o 
 -15   2  12       12.01        3.86     37.86 o 
 -14   2  12     2086.58     2010.33     74.11 o 
 -13   2  12      883.37      967.56     37.94 o 
 -12   2  12      519.45      573.38     32.01 o 
 -11   2  12     1860.28     1963.82     59.20 o 
 -10   2  12      560.33      536.00     31.22 o 
  -9   2  12     1325.47     1184.69     37.96 o 
  -8   2  12     2479.26     2311.44     56.66 o 
  -7   2  12      722.84      607.14     25.20 o 
  -6   2  12      161.50      178.04     17.17 o 
  -5   2  12      375.99      347.05     15.08 o 
  -4   2  12      725.14      670.07     24.82 o 
  -3   2  12      203.79      227.19     13.62 o 
  -2   2  12     1973.06     2018.26     41.95 o 
  -1   2  12      476.13      346.11     15.60 o 
   0   2  12      104.44       58.36     11.81 o 
   1   2  12       98.28      102.35     12.46 o 
   2   2  12       90.02      105.25     14.68 o 
   3   2  12      573.50      634.23     26.50 o 
   4   2  12      180.96      206.98     16.45 o 
   5   2  12      831.90      810.12     36.36 o 
   6   2  12      703.73      669.17     37.53 o 
   7   2  12      964.46     1044.12     43.71 o 
   8   2  12      180.75      175.41     27.87 o 
   9   2  12        0.17      -20.87     25.84 o 
  10   2  12      527.11      478.53    101.27 o 
 -16   3  12       41.25       36.58     52.09 o 
 -15   3  12        3.28      -31.88     40.95 o 
 -14   3  12      185.36      189.26     45.06 o 
 -13   3  12      606.63      618.21     38.34 o 
 -12   3  12      315.53      361.32     34.53 o 
 -11   3  12      331.23      263.63     29.82 o 
 -10   3  12     4152.87     3998.33    101.21 o 
  -9   3  12       16.22       26.79     16.65 o 
  -8   3  12       69.11       85.94     16.85 o 
  -7   3  12      454.42      429.49     18.52 o 
  -6   3  12     1350.75     1273.66     36.11 o 
  -5   3  12     1032.07      989.41     49.71 o 
  -4   3  12     1236.29     1230.53     35.51 o 
  -3   3  12      225.72      173.03     15.32 o 
  -2   3  12      190.46      189.15     13.19 o 
  -1   3  12     2759.38     2817.23     59.67 o 
   0   3  12        0.84        8.89     11.19 o 
   1   3  12     8484.24     8317.31    162.23 o 
   2   3  12      232.71      211.54     13.76 o 
   3   3  12     1660.00     1675.16     39.15 o 
   4   3  12     1990.45     1894.72     54.00 o 
   5   3  12      439.97      355.86     34.33 o 
   6   3  12     2559.68     2774.17     99.69 o 
   7   3  12     1419.31     1409.20     55.96 o 
   8   3  12        6.97       23.12     29.46 o 
   9   3  12       55.96       40.38     32.58 o 
  10   3  12        8.59      -30.77     65.63 o 
 -15   4  12       78.39       45.39     64.10 o 
 -14   4  12       10.69      -26.30     36.24 o 
 -13   4  12      257.65      214.41     43.23 o 
 -12   4  12     1784.20     1890.14     72.17 o 
 -11   4  12     2617.21     2545.79     82.87 o 
 -10   4  12       12.95       42.51     22.49 o 
  -9   4  12      281.59      261.47     25.49 o 
  -8   4  12       13.54       12.00     19.20 o 
  -7   4  12     1856.23     1818.63     64.46 o 
  -6   4  12      210.54      164.07     16.37 o 
  -5   4  12      268.54      243.41     20.83 o 
  -4   4  12     3488.81     3643.00     75.74 o 
  -3   4  12      594.28      578.97     25.53 o 
  -2   4  12      156.66      139.21     13.10 o 
  -1   4  12     8377.43     8425.72    176.88 o 
   0   4  12    11890.94    12038.35    251.80 o 
   1   4  12       11.46       19.98     14.89 o 
   2   4  12      305.03      269.28     13.61 o 
   3   4  12     3074.99     3126.80     79.22 o 
   4   4  12     5269.46     5520.27    178.09 o 
   5   4  12     4970.46     4962.79    120.61 o 
   6   4  12        1.49       12.34     25.58 o 
   7   4  12        8.35      -25.17     31.92 o 
   8   4  12      171.06      210.44     33.52 o 
   9   4  12      305.82      319.14     38.28 o 
  10   4  12        0.40      -14.67     45.63 o 
 -15   5  12      421.97      390.34     52.04 o 
 -14   5  12      856.43      908.14     68.39 o 
 -13   5  12      285.84      198.76     34.90 o 
 -12   5  12       15.23       91.45     33.12 o 
 -11   5  12      110.73      101.22     35.59 o 
 -10   5  12       20.40       -4.46     22.98 o 
  -9   5  12      111.44       94.16     22.88 o 
  -8   5  12      231.60      278.10     23.75 o 
  -7   5  12     2658.41     2659.32     63.83 o 
  -6   5  12       98.46       75.89     15.61 o 
  -5   5  12      112.13      143.30     17.42 o 
  -4   5  12      375.53      354.42     24.24 o 
  -3   5  12     1773.48     1626.94     43.95 o 
  -2   5  12     4626.15     4411.84     89.38 o 
  -1   5  12      351.05      387.12     16.85 o 
   0   5  12      735.33      696.85     37.17 o 
   1   5  12     2590.31     2675.02     75.37 o 
   2   5  12    12302.57    12587.40    288.68 o 
   3   5  12     4680.39     4869.60    118.12 o 
   4   5  12      575.35      486.03     29.02 o 
   5   5  12     2606.60     2739.91     82.40 o 
   6   5  12     1570.00     1652.76     83.65 o 
   7   5  12      793.48      668.71     43.18 o 
   8   5  12      303.90      398.21     38.93 o 
   9   5  12      225.80      133.81     47.20 o 
 -15   6  12     2295.79     2472.62    233.29 o 
 -14   6  12      562.53      431.27     44.45 o 
 -13   6  12      978.61     1013.88     72.68 o 
 -12   6  12      420.98      379.25     38.96 o 
 -11   6  12      209.02      153.02     30.10 o 
 -10   6  12     2017.26     1945.60     62.64 o 
  -9   6  12      340.10      292.46     26.50 o 
  -8   6  12        7.27       12.50     20.27 o 
  -7   6  12      455.47      428.31     22.44 o 
  -6   6  12      365.50      380.79     22.87 o 
  -5   6  12     2642.34     2549.01     61.17 o 
  -4   6  12     2015.64     1904.87     53.32 o 
  -3   6  12      473.52      409.00     19.94 o 
  -2   6  12     3280.66     3192.45     67.59 o 
  -1   6  12      357.45      348.46     20.42 o 
   0   6  12        2.44        5.26     16.85 o 
   1   6  12     2178.27     2316.53     53.49 o 
   2   6  12       77.32       65.35     18.77 o 
   3   6  12     1423.66     1440.40     53.47 o 
   4   6  12       93.71      125.61     21.74 o 
   5   6  12      160.20      200.14     32.15 o 
   6   6  12      368.18      306.40     27.62 o 
   7   6  12       16.31       -6.39     30.00 o 
   8   6  12      176.60      160.65     60.08 o 
   9   6  12      217.38      216.36     43.75 o 
 -15   7  12       59.58      131.93    111.49 o 
 -14   7  12      179.07       83.69     66.12 o 
 -13   7  12      128.14      114.81     41.93 o 
 -12   7  12      123.47      121.12     37.57 o 
 -11   7  12     1215.40     1051.09     52.21 o 
 -10   7  12      743.12      755.28     52.32 o 
  -9   7  12     1999.56     2044.10     69.86 o 
  -8   7  12      477.71      586.34     30.48 o 
  -7   7  12      443.04      441.47     23.15 o 
  -6   7  12      590.31      558.39     26.68 o 
  -5   7  12      186.16      185.27     18.05 o 
  -4   7  12      189.05      214.60     17.96 o 
  -3   7  12        6.91       -6.35     15.30 o 
  -2   7  12      428.78      368.81     20.22 o 
  -1   7  12     2203.41     2160.56     54.22 o 
   0   7  12        1.58       15.45     11.59 o 
   1   7  12      921.90      976.58     37.20 o 
   2   7  12      181.46      145.96     20.19 o 
   3   7  12      421.56      394.84     25.66 o 
   4   7  12      707.14      758.11     32.59 o 
   5   7  12       84.22      136.36     23.88 o 
   6   7  12     2086.58     2249.52     69.02 o 
   7   7  12       52.90       15.93     29.81 o 
   8   7  12     1621.78     1688.94     83.14 o 
   9   7  12      503.34      403.24     53.40 o 
 -14   8  12      279.21      334.05     59.32 o 
 -13   8  12     1898.18     2045.67    171.30 o 
 -12   8  12      116.32      115.67     36.49 o 
 -11   8  12      954.31      904.11     43.40 o 
 -10   8  12      303.09      276.12     30.83 o 
  -9   8  12      358.23      408.84     30.34 o 
  -8   8  12      831.92      979.28     44.78 o 
  -7   8  12      505.03      476.33     26.85 o 
  -6   8  12       56.37       63.20     22.44 o 
  -5   8  12      839.39      780.20     28.50 o 
  -4   8  12    10046.62    10223.33    215.44 o 
  -3   8  12     5355.50     5173.75    113.38 o 
  -2   8  12      278.43      269.37     18.64 o 
  -1   8  12      304.62      247.45     17.94 o 
   0   8  12      930.07      910.68     28.78 o 
   1   8  12     2422.09     2694.16     73.15 o 
   2   8  12       50.92       32.36     24.11 o 
   3   8  12     3481.15     3634.95     93.88 o 
   4   8  12     1069.26     1074.71     42.69 o 
   5   8  12      264.82      267.51     27.49 o 
   6   8  12        0.19       -8.75     32.76 o 
   7   8  12     1224.16     1278.87     75.11 o 
   8   8  12       13.66      -28.06     34.32 o 
 -13   9  12       27.93      108.13     75.63 o 
 -12   9  12       60.23       29.85     38.45 o 
 -11   9  12      312.21      317.67     37.68 o 
 -10   9  12     2657.28     2566.05     80.37 o 
  -9   9  12     1830.42     1788.84     71.35 o 
  -8   9  12      195.03      190.78     27.39 o 
  -7   9  12      178.21      213.20     26.34 o 
  -6   9  12      664.79      691.09     28.92 o 
  -5   9  12        5.97       52.42     21.07 o 
  -4   9  12     2249.99     2197.61     56.98 o 
  -3   9  12     1369.63     1316.84     45.87 o 
  -2   9  12     7662.88     8009.07    186.45 o 
  -1   9  12       46.35       45.31     13.64 o 
   0   9  12      262.57      269.09     34.53 o 
   1   9  12      205.19      181.00     27.22 o 
   2   9  12      738.56      677.94     32.47 o 
   3   9  12     2807.83     2784.90     88.83 o 
   4   9  12      860.05      787.03     38.73 o 
   5   9  12     5908.14     6180.28    152.69 o 
   6   9  12      264.21      240.57     31.41 o 
   7   9  12       26.53       -7.77     32.16 o 
   8   9  12      116.84       65.51     98.00 o 
 -13  10  12       10.92       26.84     63.23 o 
 -12  10  12       91.23      126.45     42.58 o 
 -11  10  12      209.87      141.41     48.11 o 
 -10  10  12       71.60       42.46     33.28 o 
  -9  10  12      388.27      445.99     35.12 o 
  -8  10  12     1926.32     1989.56     83.95 o 
  -7  10  12      344.80      352.49     28.26 o 
  -6  10  12       65.35      105.03     22.34 o 
  -5  10  12       34.72       23.73     20.81 o 
  -4  10  12       17.88        2.83     22.99 o 
  -3  10  12      999.37      877.84     32.14 o 
  -2  10  12     1130.40     1180.44     50.78 o 
  -1  10  12     2000.88     1915.17     64.73 o 
   0  10  12     2145.10     2160.47     66.46 o 
   1  10  12     3058.92     2889.72     90.28 o 
   2  10  12      459.44      453.06     43.32 o 
   3  10  12        8.54      -16.71     26.55 o 
   4  10  12       76.92      120.14     28.68 o 
   5  10  12        2.53       25.42     31.96 o 
   6  10  12       32.53       55.02     32.42 o 
   7  10  12       26.09       21.94     39.53 o 
 -12  11  12       13.17      -55.40     55.40 o 
 -11  11  12       14.15      -46.71     46.71 o 
 -10  11  12       64.59       36.53     40.91 o 
  -9  11  12       10.59      -32.02     32.02 o 
  -8  11  12      325.28      269.87     47.64 o 
  -7  11  12      165.13      103.99     30.87 o 
  -6  11  12      142.06       93.13     24.46 o 
  -5  11  12        1.66      -25.33     25.33 o 
  -4  11  12     1510.24     1435.80     56.60 o 
  -3  11  12      244.90      265.49     23.19 o 
  -2  11  12     1167.40     1061.81     35.30 o 
  -1  11  12      596.08      557.65     52.36 o 
   0  11  12      759.76      769.91     48.94 o 
   1  11  12        0.96       84.95     38.23 o 
   2  11  12      107.65       41.72     45.89 o 
   3  11  12      186.82      227.03     35.23 o 
   4  11  12       56.83       99.13     34.95 o 
   5  11  12      370.01      442.64     52.03 o 
   6  11  12       12.13       -7.50     48.19 o 
 -11  12  12     1064.77      989.44     69.42 o 
 -10  12  12      942.44      938.92     65.31 o 
  -9  12  12     5829.13     5729.57    148.48 o 
  -8  12  12     3188.07     3376.14    109.48 o 
  -7  12  12        2.70       -9.79     46.25 o 
  -6  12  12      535.08      601.25     32.70 o 
  -5  12  12      547.99      564.19     31.44 o 
  -4  12  12     1995.35     2208.55     62.28 o 
  -3  12  12     1903.68     1984.28     63.00 o 
  -2  12  12        0.21       19.78     23.48 o 
  -1  12  12     1877.38     1886.93    103.14 o 
   0  12  12      201.50      215.24     47.81 o 
   1  12  12      960.49     1039.89     60.41 o 
   2  12  12      283.17      288.27     56.56 o 
   3  12  12      422.72      431.48     41.89 o 
   4  12  12     1105.59     1282.31     59.12 o 
   5  12  12      629.85      766.56     53.80 o 
 -10  13  12     1592.91     1429.51     70.56 o 
  -9  13  12     2022.17     2118.98    131.54 o 
  -8  13  12       53.37       52.66     39.57 o 
  -7  13  12     1414.75     1546.26     60.03 o 
  -6  13  12     2266.04     2422.67     79.11 o 
  -5  13  12     5003.41     4909.14    115.27 o 
  -4  13  12     2009.58     2066.05     62.80 o 
  -3  13  12      128.06      134.57     26.08 o 
  -2  13  12      966.39      903.00     73.44 o 
  -1  13  12        8.86      -12.53     43.99 o 
   0  13  12       19.26       14.87     79.90 o 
   1  13  12       87.74      164.99     49.09 o 
   2  13  12     1422.04     1524.54     83.87 o 
   3  13  12      821.79      952.11     76.60 o 
   4  13  12      551.62      611.35     83.62 o 
  -9  14  12       67.55      141.22    117.07 o 
  -8  14  12      480.36      471.28     78.05 o 
  -7  14  12     1883.19     1951.74     80.83 o 
  -6  14  12       25.56        7.20     41.48 o 
  -5  14  12     1296.10     1376.62     54.30 o 
  -4  14  12      689.99      559.77     39.63 o 
  -3  14  12        4.92       -1.77     31.77 o 
  -2  14  12     1008.49     1128.95     68.22 o 
  -1  14  12      101.29       48.06     66.90 o 
   0  14  12      262.01      393.94     87.34 o 
   1  14  12      256.07      292.80     65.63 o 
   2  14  12      220.99      268.69    108.70 o 
   3  14  12     1374.31     1207.83    113.35 o 
  -6  15  12     1277.03     1281.44    119.85 o 
  -5  15  12      393.48      373.75     48.20 o 
  -4  15  12      131.90      118.80     44.47 o 
  -3  15  12      438.37      502.20     74.03 o 
  -2  15  12      501.67      553.64     72.70 o 
  -1  15  12      306.62      323.17     71.60 o 
   0  15  12       77.09      196.78     71.38 o 
 -16   1  13      939.42     1184.04    219.27 o 
 -15   1  13     1722.48     1795.20     61.91 o 
 -14   1  13       19.48       -4.84     30.08 o 
 -13   1  13      681.20      695.58     34.15 o 
 -12   1  13     1638.38     1648.77     52.52 o 
 -11   1  13      308.47      341.30     38.00 o 
 -10   1  13     1191.12     1292.17     72.77 o 
  -9   1  13        8.49       19.05     17.89 o 
  -8   1  13     2844.74     2879.98    120.95 o 
  -7   1  13     2369.83     2374.01     53.52 o 
  -6   1  13     1861.02     1891.91     59.81 o 
  -5   1  13      808.06      843.42     28.66 o 
  -4   1  13      321.05      287.84     14.94 o 
  -3   1  13      268.52      196.65     14.57 o 
  -2   1  13     1287.56     1197.55     30.16 o 
  -1   1  13     3010.47     2779.07     70.81 o 
   0   1  13     3973.14     3894.82     74.72 o 
   1   1  13      719.98      634.74     23.89 o 
   2   1  13      139.66      137.04     24.31 o 
   3   1  13       65.53       50.69     19.51 o 
   4   1  13      933.98      853.35     29.94 o 
   5   1  13      525.54      471.13     23.83 o 
   6   1  13      798.24      785.58     39.96 o 
   7   1  13     3259.88     3182.29    105.83 o 
   8   1  13      368.62      316.02     32.18 o 
   9   1  13       22.48      -17.58     63.03 o 
 -16   2  13        4.22       41.19     64.75 o 
 -15   2  13      441.62      542.37     97.72 o 
 -14   2  13     3996.66     4109.92    114.81 o 
 -13   2  13      252.06      253.80     32.02 o 
 -12   2  13      764.19      788.57     37.79 o 
 -11   2  13      722.19      791.37     38.49 o 
 -10   2  13      186.21      219.17     24.56 o 
  -9   2  13     1116.34     1035.73     36.08 o 
  -8   2  13       70.96      110.48     23.67 o 
  -7   2  13    14472.51    14526.46    303.19 o 
  -6   2  13     1290.79     1325.77     46.44 o 
  -5   2  13      774.99      707.76     38.43 o 
  -4   2  13      259.60      294.35     16.73 o 
  -3   2  13     3374.41     3408.95     82.56 o 
  -2   2  13     5366.25     5372.40    124.14 o 
  -1   2  13     2741.46     2909.41     62.08 o 
   0   2  13      708.74      677.98     22.49 o 
   1   2  13    14227.63    14225.84    310.89 o 
   2   2  13      988.59     1008.71     30.39 o 
   3   2  13      131.21       91.89     14.09 o 
   4   2  13      516.28      451.90     31.02 o 
   5   2  13      396.60      386.31     36.35 o 
   6   2  13     5004.39     4948.59    136.23 o 
   7   2  13      680.96      590.44     35.82 o 
   8   2  13     2511.94     2367.85     80.36 o 
   9   2  13      142.51      150.15     39.04 o 
 -15   3  13      744.90      643.84     54.58 o 
 -14   3  13       24.63       55.07     43.94 o 
 -13   3  13      431.60      453.31     76.14 o 
 -12   3  13      693.30      730.70     48.13 o 
 -11   3  13      114.35       89.86     26.61 o 
 -10   3  13      137.48      213.48     25.20 o 
  -9   3  13       61.93       50.07     20.78 o 
  -8   3  13     2917.56     2916.83     69.21 o 
  -7   3  13       16.39        6.21     14.70 o 
  -6   3  13     1331.03     1341.29     40.26 o 
  -5   3  13     1828.40     1738.85     42.42 o 
  -4   3  13      119.75      118.74     18.28 o 
  -3   3  13      197.58      204.70     15.73 o 
  -2   3  13     1667.91     1555.96     41.44 o 
  -1   3  13     1945.67     1976.18     45.88 o 
   0   3  13     1795.99     1836.60     42.96 o 
   1   3  13       31.48       61.38     13.29 o 
   2   3  13     1718.62     1768.67     46.35 o 
   3   3  13     1513.58     1459.19     36.80 o 
   4   3  13     2847.84     2991.37     78.34 o 
   5   3  13      483.51      479.18     32.16 o 
   6   3  13      133.28      142.15     29.48 o 
   7   3  13      638.38      638.52     38.88 o 
   8   3  13     1237.94     1193.68     53.91 o 
   9   3  13       90.11       53.35     42.83 o 
 -15   4  13       72.50      102.62     50.33 o 
 -14   4  13      868.74      945.11     54.85 o 
 -13   4  13       43.77       29.97     45.86 o 
 -12   4  13      567.86      626.30     37.71 o 
 -11   4  13      386.43      361.90     30.93 o 
 -10   4  13      287.47      287.72     28.77 o 
  -9   4  13        3.54       -9.26     25.47 o 
  -8   4  13      506.97      454.65     26.17 o 
  -7   4  13      522.39      488.54     23.40 o 
  -6   4  13      148.55      155.31     18.54 o 
  -5   4  13      996.40      987.17     37.36 o 
  -4   4  13     6675.87     6608.22    143.51 o 
  -3   4  13     2111.86     2120.83     53.07 o 
  -2   4  13      448.53      446.56     18.86 o 
  -1   4  13      525.13      582.33     25.51 o 
   0   4  13      914.00      875.86     30.20 o 
   1   4  13        6.21       -5.11     14.61 o 
   2   4  13        4.53       14.38     12.62 o 
   3   4  13        6.39       23.40     19.53 o 
   4   4  13      399.40      323.51     34.64 o 
   5   4  13     2496.35     2596.08     72.74 o 
   6   4  13       62.03       46.95     29.62 o 
   7   4  13     1151.03     1004.66     47.03 o 
   8   4  13      825.79      837.48     47.49 o 
   9   4  13      768.52      742.88     62.95 o 
 -15   5  13       25.29       12.86     58.19 o 
 -14   5  13        2.57       10.13     40.63 o 
 -13   5  13     2307.64     2065.51     85.32 o 
 -12   5  13     1246.21     1137.92     49.92 o 
 -11   5  13      199.40      170.90     29.51 o 
 -10   5  13      125.73       98.93     29.33 o 
  -9   5  13      881.46      850.95     35.79 o 
  -8   5  13     4190.26     4070.27    105.65 o 
  -7   5  13     5564.69     5740.05    145.01 o 
  -6   5  13     2691.35     2624.52     64.08 o 
  -5   5  13     1775.06     1767.62     65.58 o 
  -4   5  13      847.42      878.82     35.97 o 
  -3   5  13      171.81      165.30     16.23 o 
  -2   5  13     3271.21     3434.73     78.34 o 
  -1   5  13      666.35      708.01     34.21 o 
   0   5  13      487.09      518.60     19.90 o 
   1   5  13       34.54       55.97     13.37 o 
   2   5  13       16.04       19.82     19.48 o 
   3   5  13      502.05      576.02     35.12 o 
   4   5  13      694.28      632.36     30.39 o 
   5   5  13      644.08      730.76     33.89 o 
   6   5  13     1169.84     1247.68     80.19 o 
   7   5  13     1163.31     1174.02     52.40 o 
   8   5  13        6.30      -39.69     39.69 o 
   9   5  13      183.48      191.52     52.44 o 
 -15   6  13     1186.47     1425.55    104.99 o 
 -14   6  13       78.66       79.45     47.68 o 
 -13   6  13        7.76       44.97     42.11 o 
 -12   6  13     1374.78     1201.36     56.53 o 
 -11   6  13      429.98      424.69     34.61 o 
 -10   6  13     1000.99     1035.59     41.92 o 
  -9   6  13     1046.54     1136.46     43.30 o 
  -8   6  13     1392.66     1551.92     53.24 o 
  -7   6  13     1312.64     1141.74     38.08 o 
  -6   6  13     6634.31     6379.81    151.57 o 
  -5   6  13      126.41      118.96     17.64 o 
  -4   6  13       50.73       48.26     17.59 o 
  -3   6  13      214.69      285.64     17.82 o 
  -2   6  13     3385.13     3303.36     76.70 o 
  -1   6  13       66.96       70.74     14.91 o 
   0   6  13     2961.99     2907.55     62.71 o 
   1   6  13     2603.67     2651.17     57.79 o 
   2   6  13      509.20      519.78     28.11 o 
   3   6  13      187.59      143.14     23.20 o 
   4   6  13       41.29        2.21     22.54 o 
   5   6  13     1260.60     1346.13     57.68 o 
   6   6  13      914.73      975.25     44.38 o 
   7   6  13       81.46       77.04     42.65 o 
   8   6  13     1012.96     1092.49     90.39 o 
 -14   7  13      641.41      591.64     62.82 o 
 -13   7  13      704.08      763.15     61.26 o 
 -12   7  13      436.97      404.53     47.70 o 
 -11   7  13      712.09      708.18     40.46 o 
 -10   7  13      682.92      651.45     36.56 o 
  -9   7  13     6255.90     6324.86    166.82 o 
  -8   7  13     5318.07     5248.86    128.95 o 
  -7   7  13       11.70       31.77     20.35 o 
  -6   7  13     1828.83     1734.55     54.03 o 
  -5   7  13     1173.76     1187.55     42.52 o 
  -4   7  13    13163.66    13400.98    306.31 o 
  -3   7  13      424.21      402.94     26.36 o 
  -2   7  13       45.51       65.39     15.77 o 
  -1   7  13       65.46       53.45     14.70 o 
   0   7  13       17.81       44.98     18.45 o 
   1   7  13       15.60       21.23     20.33 o 
   2   7  13      120.43      123.68     25.68 o 
   3   7  13      805.61      872.15     41.56 o 
   4   7  13      341.41      366.85     35.00 o 
   5   7  13       59.86       28.42     26.54 o 
   6   7  13       89.44       80.78     29.60 o 
   7   7  13      797.46      786.05     42.04 o 
   8   7  13     1608.08     1803.12     77.27 o 
 -14   8  13        4.29      -49.47    109.66 o 
 -13   8  13      112.36      195.24     59.85 o 
 -12   8  13        0.71      -37.35     37.35 o 
 -11   8  13     3343.53     3345.33     97.38 o 
 -10   8  13     1210.35     1125.17     46.88 o 
  -9   8  13      129.55      101.57     31.47 o 
  -8   8  13       75.46      125.69     27.53 o 
  -7   8  13      121.43       80.92     27.79 o 
  -6   8  13     1710.69     1613.04     48.72 o 
  -5   8  13     1345.09     1180.35     60.99 o 
  -4   8  13       36.84       26.54     19.21 o 
  -3   8  13     2535.18     2380.61     73.61 o 
  -2   8  13      619.21      601.67     23.42 o 
  -1   8  13      807.82      878.39     28.18 o 
   0   8  13      148.74      157.49     26.27 o 
   1   8  13      288.76      264.28     29.98 o 
   2   8  13       26.57      -20.79     23.00 o 
   3   8  13     1075.70     1132.77     81.48 o 
   4   8  13     1922.16     1958.94     81.80 o 
   5   8  13      105.65       71.26     31.27 o 
   6   8  13     1560.17     1516.43     56.84 o 
   7   8  13       49.12       47.12     40.03 o 
 -13   9  13       35.54       26.80     75.26 o 
 -12   9  13       90.56       67.09     41.47 o 
 -11   9  13      146.01      147.39     38.26 o 
 -10   9  13     1123.19     1031.41     52.60 o 
  -9   9  13      259.29      258.82     32.40 o 
  -8   9  13      119.89      117.71     29.07 o 
  -7   9  13     1700.25     1738.28    114.35 o 
  -6   9  13     1584.16     1509.23     53.45 o 
  -5   9  13     1421.26     1527.67     48.42 o 
  -4   9  13      400.55      390.04     24.44 o 
  -3   9  13       29.09       36.63     27.93 o 
  -2   9  13      154.68      144.67     20.66 o 
  -1   9  13     1552.07     1618.71     42.69 o 
   0   9  13       90.57       71.99     28.48 o 
   1   9  13      839.93      851.08     36.64 o 
   2   9  13      213.33      165.75     34.04 o 
   3   9  13      172.39      239.32     29.73 o 
   4   9  13       35.96       85.41     35.50 o 
   5   9  13      354.91      244.19     61.10 o 
   6   9  13       40.08       28.15     33.44 o 
   7   9  13     1011.84      914.66     51.06 o 
 -12  10  13      508.33      489.87     62.88 o 
 -11  10  13       85.64       45.56     40.76 o 
 -10  10  13      730.94      808.82     45.82 o 
  -9  10  13        4.18      -40.25     45.74 o 
  -8  10  13        4.48       79.96     33.99 o 
  -7  10  13      434.30      442.00     29.09 o 
  -6  10  13      175.31      186.10     32.78 o 
  -5  10  13      174.58      164.48     24.58 o 
  -4  10  13     2539.42     2489.57     65.63 o 
  -3  10  13     1208.63     1149.58     40.70 o 
  -2  10  13     1557.83     1571.12     72.01 o 
  -1  10  13       27.66      -13.97     28.77 o 
   0  10  13     3790.29     3740.07     99.07 o 
   1  10  13     2781.71     3082.94    115.12 o 
   2  10  13     1744.36     1729.17     61.04 o 
   3  10  13     2214.18     2161.36     72.45 o 
   4  10  13      654.78      597.90     38.94 o 
   5  10  13     2271.26     2234.74     83.83 o 
   6  10  13      728.01      824.62     49.26 o 
 -12  11  13      377.18      381.65    128.22 o 
 -11  11  13      199.98      196.76     51.11 o 
 -10  11  13       10.40       28.12     40.52 o 
  -9  11  13     1723.78     1668.34     62.43 o 
  -8  11  13     1158.76     1104.75     64.35 o 
  -7  11  13      167.67      216.40     28.81 o 
  -6  11  13        9.85       10.58     39.71 o 
  -5  11  13     1134.12     1050.49     42.75 o 
  -4  11  13     1267.00     1290.06     44.59 o 
  -3  11  13      284.34      273.43     32.82 o 
  -2  11  13     2461.78     2607.53     71.24 o 
  -1  11  13      389.96      459.01     38.33 o 
   0  11  13     1172.10     1174.89     60.88 o 
   1  11  13     1381.67     1334.38     60.21 o 
   2  11  13      109.13      141.61     39.73 o 
   3  11  13     2959.95     3076.32    142.61 o 
   4  11  13      180.67      195.24     36.51 o 
   5  11  13       67.83      101.19     70.61 o 
 -11  12  13        4.35       -3.16     60.35 o 
 -10  12  13      196.56      232.31     54.98 o 
  -9  12  13       64.56       76.03     41.33 o 
  -8  12  13      592.27      519.61     48.23 o 
  -7  12  13        9.73      -41.25     42.75 o 
  -6  12  13      119.70      101.62     29.22 o 
  -5  12  13      420.39      401.43     31.01 o 
  -4  12  13     1268.19     1200.58     41.48 o 
  -3  12  13     1715.56     1625.69     57.73 o 
  -2  12  13       57.37       43.58     46.67 o 
  -1  12  13      266.94      290.71     44.09 o 
   0  12  13        7.81      -16.03     45.33 o 
   1  12  13     1594.08     1431.34     64.04 o 
   2  12  13     4028.35     4015.74    148.23 o 
   3  12  13      636.45      667.61     45.33 o 
   4  12  13        2.61       43.70     48.88 o 
  -9  13  13     1762.39     1778.40    156.66 o 
  -8  13  13     1432.34     1470.51     66.73 o 
  -7  13  13       61.16      121.04     40.41 o 
  -6  13  13      200.55      239.90     33.30 o 
  -5  13  13      545.72      671.63     41.69 o 
  -4  13  13     1117.15     1173.30     42.94 o 
  -3  13  13       14.07        7.72     40.07 o 
  -2  13  13       10.30       -4.88     47.57 o 
  -1  13  13       72.57       82.43     46.74 o 
   0  13  13       12.60      106.83     78.18 o 
   1  13  13      334.11      357.43     65.54 o 
   2  13  13       79.40      108.68     64.28 o 
   3  13  13       34.71      163.52     81.76 o 
  -8  14  13      588.74      586.11     65.21 o 
  -7  14  13       89.31       53.34     48.12 o 
  -6  14  13      603.99      675.44     54.91 o 
  -5  14  13      417.02      396.29     37.19 o 
  -4  14  13      128.37      167.74     37.61 o 
  -3  14  13     1045.24      963.95     70.00 o 
  -2  14  13      284.34      422.89     56.86 o 
  -1  14  13       87.77      118.26     65.66 o 
   0  14  13      127.72      202.54     91.05 o 
   1  14  13       82.68      182.22     76.19 o 
  -4  15  13      665.95      743.14    109.63 o 
  -3  15  13      414.14      265.30     62.82 o 
  -2  15  13      424.51      403.23    107.78 o 
 -15   0  14      105.14      146.32     71.94 o 
 -14   0  14     5557.78     5665.98    188.18 o 
 -13   0  14     1929.40     2002.22     93.95 o 
 -12   0  14       27.57       19.46     40.50 o 
 -11   0  14     2385.30     2299.47    174.67 o 
 -10   0  14        9.25       19.00     39.02 o 
  -9   0  14     4682.95     4761.44    184.58 o 
  -8   0  14    13433.62    14554.81   1102.73 o 
  -7   0  14       85.68       91.61     20.93 o 
  -6   0  14     3821.14     3834.11    135.98 o 
  -5   0  14     7617.50     8223.89    213.92 o 
  -4   0  14     1704.85     1676.45     70.00 o 
  -3   0  14     1013.59      900.71     74.83 o 
  -2   0  14     2039.83     1878.86     80.64 o 
  -1   0  14     3462.41     3461.08     96.59 o 
   0   0  14     4529.24     4562.12    123.32 o 
   1   0  14     1267.70     1140.59     44.50 o 
   2   0  14     1724.79     1499.12     61.20 o 
   3   0  14      528.62      649.31     52.03 o 
   4   0  14       54.20       36.93     25.36 o 
   5   0  14      158.04      171.68     27.89 o 
   6   0  14     1929.40     2111.58     89.32 o 
   7   0  14      699.06      717.82     43.04 o 
   8   0  14       54.70       59.46     91.05 o 
   9   0  14      672.73      813.89    124.50 o 
 -15   1  14      323.04      407.31     41.37 o 
 -14   1  14      335.49      361.10     37.67 o 
 -13   1  14     1683.48     1654.54     58.20 o 
 -12   1  14     1925.63     1993.56     60.58 o 
 -11   1  14     1245.44     1225.43     60.49 o 
 -10   1  14      682.50      655.22     32.45 o 
  -9   1  14     2701.80     2692.53     73.23 o 
  -8   1  14     4899.07     4736.46    115.65 o 
  -7   1  14    15132.26    15445.48    436.97 o 
  -6   1  14     1609.79     1602.36     38.71 o 
  -5   1  14      107.43       91.41     16.10 o 
  -4   1  14     2188.44     2106.08     49.10 o 
  -3   1  14        7.86      -10.13     15.00 o 
  -2   1  14     1398.16     1419.55     43.56 o 
  -1   1  14       11.46       19.01     14.04 o 
   0   1  14      942.58      922.52     29.48 o 
   1   1  14     3494.26     3553.07     80.75 o 
   2   1  14     2223.89     2071.60     52.97 o 
   3   1  14      100.14       56.50     17.62 o 
   4   1  14      577.71      577.31     25.67 o 
   5   1  14        7.49       -9.31     18.56 o 
   6   1  14      107.74       63.49     37.01 o 
   7   1  14     1093.03     1142.58     51.00 o 
   8   1  14     3225.50     3255.75    118.10 o 
   9   1  14     1122.59     1117.80     93.89 o 
 -15   2  14      799.16      890.99     68.04 o 
 -14   2  14      420.12      473.06     43.31 o 
 -13   2  14       90.63       70.10     29.35 o 
 -12   2  14      112.08      134.71     33.79 o 
 -11   2  14        9.20       55.16     23.54 o 
 -10   2  14     1444.36     1422.83     62.12 o 
  -9   2  14      260.24      228.72     27.98 o 
  -8   2  14       80.70       62.30     22.49 o 
  -7   2  14       84.98       98.71     17.75 o 
  -6   2  14      739.79      737.43     25.26 o 
  -5   2  14       58.79       66.27     15.14 o 
  -4   2  14     1940.55     1885.20     45.12 o 
  -3   2  14     1219.72     1350.67     36.03 o 
  -2   2  14        4.68        7.69     14.11 o 
  -1   2  14       95.78       66.57     14.73 o 
   0   2  14      280.91      239.84     16.73 o 
   1   2  14      106.11      100.48     15.40 o 
   2   2  14      627.86      630.93     25.50 o 
   3   2  14      112.15       73.92     15.97 o 
   4   2  14       50.14        3.10     17.33 o 
   5   2  14      941.21      993.37     58.87 o 
   6   2  14      190.80      196.51     31.38 o 
   7   2  14       17.29      -36.48     36.48 o 
   8   2  14        0.66       13.91     39.84 o 
   9   2  14      868.54      801.71     88.51 o 
 -15   3  14      650.79      666.77     57.78 o 
 -14   3  14     1585.51     1671.53     73.37 o 
 -13   3  14     1008.04      935.63     52.78 o 
 -12   3  14     1410.18     1520.02     57.79 o 
 -11   3  14     1862.64     1834.75     64.13 o 
 -10   3  14       14.35       36.98     25.09 o 
  -9   3  14     5893.58     5603.50    135.59 o 
  -8   3  14       39.49       44.70     18.62 o 
  -7   3  14     8134.72     8262.47    176.24 o 
  -6   3  14     1748.42     1700.35     46.93 o 
  -5   3  14     3389.36     3564.28     75.94 o 
  -4   3  14       14.68       29.18     18.56 o 
  -3   3  14     1411.27     1256.12     35.27 o 
  -2   3  14     3434.43     3196.72     68.70 o 
  -1   3  14       14.46       15.98     14.61 o 
   0   3  14     7003.03     7058.01    162.55 o 
   1   3  14      138.03      123.68     17.66 o 
   2   3  14      235.63      280.03     17.72 o 
   3   3  14      139.11      133.87     15.94 o 
   4   3  14      124.07       73.73     25.25 o 
   5   3  14      419.39      474.05     34.76 o 
   6   3  14     1612.55     1540.86     64.12 o 
   7   3  14      571.66      497.47     39.80 o 
   8   3  14      240.65      241.53     56.93 o 
 -15   4  14       79.72       79.43     82.45 o 
 -14   4  14     2469.11     2598.59    102.01 o 
 -13   4  14     1360.46     1277.52     53.32 o 
 -12   4  14      271.46      284.52     40.53 o 
 -11   4  14      126.90      103.53     39.71 o 
 -10   4  14       40.59       23.02     31.11 o 
  -9   4  14      124.54      144.98     25.32 o 
  -8   4  14     2645.08     2586.45     72.75 o 
  -7   4  14      923.90      833.94     31.91 o 
  -6   4  14     6992.34     7091.32    167.20 o 
  -5   4  14      255.85      258.22     20.50 o 
  -4   4  14     2162.13     2437.32     56.17 o 
  -3   4  14     1068.61     1087.14     33.60 o 
  -2   4  14     3032.87     2805.09     62.06 o 
  -1   4  14    15039.30    15097.62    314.31 o 
   0   4  14     7473.04     7691.48    151.89 o 
   1   4  14     2351.44     2455.81     65.31 o 
   2   4  14     3878.59     4095.17     85.11 o 
   3   4  14     1496.85     1426.02     50.60 o 
   4   4  14     1823.64     1809.85     58.47 o 
   5   4  14        0.61       -6.07     30.11 o 
   6   4  14     1503.11     1492.12     76.71 o 
   7   4  14     1995.28     2223.20     84.96 o 
   8   4  14      282.22      287.74     43.52 o 
 -15   5  14     2491.89     2759.96    247.59 o 
 -14   5  14        4.44      106.21     48.72 o 
 -13   5  14      419.16      464.42     49.91 o 
 -12   5  14      658.18      727.80     42.44 o 
 -11   5  14      332.17      308.94     36.64 o 
 -10   5  14     2850.19     2801.19     80.57 o 
  -9   5  14      525.95      558.80     32.77 o 
  -8   5  14       11.68       54.62     23.14 o 
  -7   5  14      648.72      651.50     28.25 o 
  -6   5  14      193.45      193.66     28.97 o 
  -5   5  14     1592.28     1514.44     54.63 o 
  -4   5  14     2630.71     2530.91     57.97 o 
  -3   5  14     2859.81     2957.93     65.19 o 
  -2   5  14      123.87      160.11     18.95 o 
  -1   5  14     1214.96     1231.89     35.90 o 
   0   5  14     3036.76     3053.90     72.45 o 
   1   5  14     6462.24     6581.45    131.26 o 
   2   5  14       15.88       22.89     22.13 o 
   3   5  14      479.50      540.71     35.49 o 
   4   5  14      626.81      641.65     33.18 o 
   5   5  14     2679.79     2737.99     90.92 o 
   6   5  14      438.80      512.76     35.94 o 
   7   5  14      111.46      120.26     41.05 o 
   8   5  14      802.87      874.32     55.77 o 
 -14   6  14       17.91       49.57     57.78 o 
 -13   6  14      120.30      117.28     46.58 o 
 -12   6  14      853.16      863.26     54.45 o 
 -11   6  14      252.17      270.02     35.93 o 
 -10   6  14      173.74      201.87     31.52 o 
  -9   6  14      470.41      494.55     39.24 o 
  -8   6  14     1626.47     1642.30     56.91 o 
  -7   6  14     2524.53     2465.58     64.07 o 
  -6   6  14      110.64       67.84     22.80 o 
  -5   6  14      285.74      241.94     24.30 o 
  -4   6  14      814.66      783.75     27.22 o 
  -3   6  14     1452.16     1433.08     44.03 o 
  -2   6  14     3005.22     3010.76     71.74 o 
  -1   6  14      242.54      268.34     20.90 o 
   0   6  14       92.42       55.42     15.93 o 
   1   6  14       13.32       21.33     13.71 o 
   2   6  14      637.88      580.74     35.00 o 
   3   6  14     2688.31     2910.23     80.86 o 
   4   6  14       60.49       70.59     27.39 o 
   5   6  14       98.39      107.30     31.82 o 
   6   6  14       12.30      -62.49     62.49 o 
   7   6  14      282.38      206.72     45.61 o 
   8   6  14      388.84      383.41     57.21 o 
 -14   7  14      417.21      326.63     63.91 o 
 -13   7  14     1210.47     1107.55     62.27 o 
 -12   7  14     1060.41     1119.94     52.68 o 
 -11   7  14      288.73      252.21     36.17 o 
 -10   7  14      100.23       95.38     37.04 o 
  -9   7  14      311.79      347.64     32.17 o 
  -8   7  14      606.76      603.72     34.26 o 
  -7   7  14     1301.14     1304.33     49.07 o 
  -6   7  14      295.44      250.47     23.70 o 
  -5   7  14     2052.55     2037.80     56.20 o 
  -4   7  14       58.70       75.36     23.91 o 
  -3   7  14      353.77      431.52     39.80 o 
  -2   7  14     2497.78     2558.19     64.49 o 
  -1   7  14      175.81      155.67     21.54 o 
   0   7  14        2.93       11.38     22.64 o 
   1   7  14      363.88      370.39     35.37 o 
   2   7  14     2028.49     2024.76     63.97 o 
   3   7  14      822.94      700.72     35.44 o 
   4   7  14       65.42       54.24     30.31 o 
   5   7  14      492.55      531.53     36.20 o 
   6   7  14      488.35      444.39     43.17 o 
   7   7  14       52.81       59.64     37.73 o 
 -13   8  14     2146.71     2043.43     96.45 o 
 -12   8  14       42.39       49.84     40.83 o 
 -11   8  14      688.62      744.60     52.88 o 
 -10   8  14      282.42      426.19     38.09 o 
  -9   8  14      483.25      570.02     37.86 o 
  -8   8  14      290.30      335.19     36.64 o 
  -7   8  14      578.80      547.40     36.53 o 
  -6   8  14     2227.13     2213.34    108.36 o 
  -5   8  14      577.93      660.71     29.98 o 
  -4   8  14      218.98      189.18     24.28 o 
  -3   8  14        4.06      -13.29     22.54 o 
  -2   8  14       38.30       26.55     20.73 o 
  -1   8  14     1711.22     1782.41     46.39 o 
   0   8  14      774.40      748.09     34.99 o 
   1   8  14      450.07      460.01     31.12 o 
   2   8  14     8012.98     7872.16    208.99 o 
   3   8  14     4027.42     4077.44    122.83 o 
   4   8  14       10.60        0.93     43.99 o 
   5   8  14       22.59      -16.40     37.38 o 
   6   8  14      905.81      969.29     47.97 o 
   7   8  14     1832.61     1954.84     92.53 o 
 -13   9  14      210.44      265.72    102.20 o 
 -12   9  14       18.51       -6.61     44.63 o 
 -11   9  14     1354.25     1398.76     76.42 o 
 -10   9  14      972.47     1051.26     57.36 o 
  -9   9  14      696.67      738.56     42.42 o 
  -8   9  14     1771.73     1715.04     71.85 o 
  -7   9  14      496.92      461.37     32.64 o 
  -6   9  14     3186.26     2978.09     76.02 o 
  -5   9  14       22.46        4.95     23.36 o 
  -4   9  14     3139.26     3287.94    100.45 o 
  -3   9  14      305.41      257.67     25.46 o 
  -2   9  14     1516.47     1465.34     43.01 o 
  -1   9  14      135.18      177.89     18.39 o 
   0   9  14     1219.61     1224.88     54.81 o 
   1   9  14      625.62      758.58     37.70 o 
   2   9  14       92.84      111.14     35.67 o 
   3   9  14      349.88      544.50     44.25 o 
   4   9  14     1595.30     1504.57     60.17 o 
   5   9  14      392.29      454.00     40.35 o 
   6   9  14       70.64      119.43     61.30 o 
 -12  10  14     1423.31     1348.06     81.11 o 
 -11  10  14      315.34      302.78     50.73 o 
 -10  10  14      321.66      348.29     47.07 o 
  -9  10  14      420.97      464.82     47.84 o 
  -8  10  14        8.79       23.27     45.06 o 
  -7  10  14        6.40      -22.36     26.77 o 
  -6  10  14        6.29      -25.52     25.52 o 
  -5  10  14      232.57      173.90     26.84 o 
  -4  10  14      941.40      977.70     36.94 o 
  -3  10  14       84.25      100.92     25.09 o 
  -2  10  14      366.26      389.10     24.23 o 
  -1  10  14     1111.18     1133.31     50.82 o 
   0  10  14       19.40       39.66     29.33 o 
   1  10  14       27.81       68.91     31.39 o 
   2  10  14      190.51      273.52     35.26 o 
   3  10  14      259.99      343.28     37.51 o 
   4  10  14       86.92       67.64     36.43 o 
   5  10  14        3.26      -28.28     41.41 o 
 -11  11  14      374.69      423.91     63.88 o 
 -10  11  14      296.30      265.50     50.07 o 
  -9  11  14        0.28        5.03     39.73 o 
  -8  11  14       59.97      107.00     41.75 o 
  -7  11  14        9.57      -17.95     32.45 o 
  -6  11  14      503.84      517.19     39.61 o 
  -5  11  14      127.90      180.63     29.28 o 
  -4  11  14      236.06      205.51     28.27 o 
  -3  11  14      326.36      376.96     38.60 o 
  -2  11  14      680.74      640.59     35.26 o 
  -1  11  14     1070.22     1134.28     52.97 o 
   0  11  14        9.15      -33.97     37.69 o 
   1  11  14       77.87      134.47     40.22 o 
   2  11  14        2.40       -9.28     35.88 o 
   3  11  14      162.85      267.23     39.92 o 
   4  11  14       70.17      117.24     49.11 o 
 -10  12  14      534.82      634.93    119.46 o 
  -9  12  14     1588.83     1554.04     82.20 o 
  -8  12  14      336.53      346.21     44.10 o 
  -7  12  14      149.87      128.50     35.55 o 
  -6  12  14       11.02       -3.35     31.39 o 
  -5  12  14      728.04      782.56     38.37 o 
  -4  12  14      258.84      289.12     37.98 o 
  -3  12  14        1.40       -8.27     26.96 o 
  -2  12  14      697.79      715.90     55.04 o 
  -1  12  14     2610.31     2748.57     99.47 o 
   0  12  14       85.64       43.40     52.11 o 
   1  12  14      168.88      196.87     59.54 o 
   2  12  14      574.94      627.41     53.39 o 
   3  12  14      936.04      954.60     73.55 o 
  -9  13  14      226.92      327.66     63.94 o 
  -8  13  14      966.11      884.09     61.42 o 
  -7  13  14     1302.65     1136.57     60.33 o 
  -6  13  14     2399.78     2477.54     77.80 o 
  -5  13  14      318.82      286.71     35.75 o 
  -4  13  14      173.03      232.23     32.61 o 
  -3  13  14     1571.57     1608.15     79.08 o 
  -2  13  14      183.34      259.76     97.56 o 
  -1  13  14        6.32        1.63     64.95 o 
   0  13  14       36.52       32.15     53.70 o 
   1  13  14      993.43     1063.70     86.60 o 
   2  13  14      472.85      406.95     92.91 o 
  -6  14  14      185.98       80.88     51.34 o 
  -5  14  14      348.32      467.13     54.02 o 
  -4  14  14      370.85      490.16     46.25 o 
  -3  14  14       61.16       -2.22     55.60 o 
  -2  14  14      189.65      249.93     74.89 o 
  -1  14  14      562.88      544.15    131.93 o 
 -15   1  15        5.33       99.55     44.73 o 
 -14   1  15     1398.18     1498.11     72.85 o 
 -13   1  15      540.16      597.92     49.23 o 
 -12   1  15      259.63      370.25     33.47 o 
 -11   1  15       30.07       20.19     27.33 o 
 -10   1  15      312.63      325.26     28.27 o 
  -9   1  15     2106.54     2147.35     64.45 o 
  -8   1  15      641.28      595.72     27.46 o 
  -7   1  15      634.67      623.13     23.23 o 
  -6   1  15     1358.76     1358.44     40.32 o 
  -5   1  15     2886.87     3111.14     63.61 o 
  -4   1  15       75.39       78.69     16.79 o 
  -3   1  15        8.05       17.27     18.17 o 
  -2   1  15      151.38      151.02     17.26 o 
  -1   1  15       37.54       37.31     16.14 o 
   0   1  15      124.98       67.85     17.03 o 
   1   1  15      503.12      570.12     23.19 o 
   2   1  15     1215.62     1226.80     48.40 o 
   3   1  15      471.59      428.06     26.58 o 
   4   1  15      619.01      605.70     26.84 o 
   5   1  15      735.64      619.67     28.27 o 
   6   1  15      992.55      955.65     49.72 o 
   7   1  15       11.96      -24.64     64.27 o 
   8   1  15       40.02       61.45    232.27 o 
 -15   2  15     2319.02     2584.08    122.23 o 
 -14   2  15     1035.70     1007.23     56.13 o 
 -13   2  15       22.93       43.69     39.67 o 
 -12   2  15     2400.52     2323.13     84.55 o 
 -11   2  15      818.35      876.71     35.91 o 
 -10   2  15      117.90      124.88     28.07 o 
  -9   2  15       99.39       83.23     24.41 o 
  -8   2  15      759.58      725.15     32.32 o 
  -7   2  15      815.02      855.78     29.86 o 
  -6   2  15       80.57       95.31     16.64 o 
  -5   2  15     3051.64     3158.17     64.92 o 
  -4   2  15      961.52     1006.15     33.10 o 
  -3   2  15      200.44      142.76     16.29 o 
  -2   2  15      458.12      421.20     20.94 o 
  -1   2  15     1683.35     1666.54     44.88 o 
   0   2  15     4388.88     4492.64     93.17 o 
   1   2  15      233.03      259.42     19.10 o 
   2   2  15      179.90      165.49     19.96 o 
   3   2  15       13.76       -1.54     17.47 o 
   4   2  15     5147.82     5365.31    118.44 o 
   5   2  15     1516.05     1546.96     80.19 o 
   6   2  15       48.43       83.02     34.07 o 
   7   2  15      281.88      260.50     80.83 o 
   8   2  15      353.16      100.23    160.73 o 
 -15   3  15        2.44       44.14     79.90 o 
 -14   3  15      873.47      893.33     58.27 o 
 -13   3  15      379.50      480.57     42.69 o 
 -12   3  15      596.09      570.55     40.00 o 
 -11   3  15     2312.24     2190.08     72.19 o 
 -10   3  15     1240.70     1168.75     45.13 o 
  -9   3  15        6.74      -25.33     25.33 o 
  -8   3  15      546.62      477.21     29.12 o 
  -7   3  15     1421.87     1477.35     46.17 o 
  -6   3  15      720.29      716.85     26.48 o 
  -5   3  15     2264.40     2318.19     75.22 o 
  -4   3  15       12.04       39.15     19.21 o 
  -3   3  15     6336.43     6385.87    128.12 o 
  -2   3  15     1285.93     1149.97     37.84 o 
  -1   3  15      547.19      484.00     24.06 o 
   0   3  15       30.31       47.51     16.84 o 
   1   3  15      210.41      241.73     19.20 o 
   2   3  15      607.24      742.12     27.78 o 
   3   3  15     3607.27     3566.29     76.82 o 
   4   3  15      126.25      127.71     31.92 o 
   5   3  15     1697.98     1559.81     65.51 o 
   6   3  15      452.66      447.67     42.38 o 
   7   3  15      646.11      537.27     60.95 o 
   8   3  15      281.39      260.15     58.25 o 
 -15   4  15       24.20       34.71     75.47 o 
 -14   4  15      291.17      459.56     62.47 o 
 -13   4  15      440.61      470.75     44.33 o 
 -12   4  15      177.73      157.57     36.18 o 
 -11   4  15       47.39       69.12     31.31 o 
 -10   4  15       98.19      126.14     30.17 o 
  -9   4  15       63.69       99.28     27.44 o 
  -8   4  15        0.62       -8.37     21.99 o 
  -7   4  15     1133.37     1213.89     45.05 o 
  -6   4  15      912.39      906.31     32.86 o 
  -5   4  15      467.98      429.84     24.29 o 
  -4   4  15     4927.40     4739.79    106.32 o 
  -3   4  15     2597.46     2725.30     61.57 o 
  -2   4  15     2336.78     2215.74     63.29 o 
  -1   4  15      169.81      140.08     18.25 o 
   0   4  15      260.45      227.11     21.14 o 
   1   4  15     1771.09     1716.30     45.39 o 
   2   4  15      260.58      250.97     18.33 o 
   3   4  15     1754.38     1969.48     70.51 o 
   4   4  15      310.01      330.58     30.35 o 
   5   4  15      458.93      384.09     39.72 o 
   6   4  15     2667.74     2729.01     97.06 o 
   7   4  15     1320.53     1398.08     62.33 o 
 -14   5  15     2936.31     3283.65    136.41 o 
 -13   5  15      897.83      899.65     59.99 o 
 -12   5  15     1524.85     1552.54     60.98 o 
 -11   5  15      162.40      150.49     33.74 o 
 -10   5  15        3.18       27.52     31.25 o 
  -9   5  15      722.13      786.80     38.29 o 
  -8   5  15      492.40      435.22     28.03 o 
  -7   5  15       90.95      103.51     21.97 o 
  -6   5  15     1086.48     1007.91     42.95 o 
  -5   5  15     2708.37     2784.60     64.28 o 
  -4   5  15      428.67      416.35     22.79 o 
  -3   5  15      459.41      461.31     27.65 o 
  -2   5  15       70.49       76.34     18.23 o 
  -1   5  15      522.57      590.63     28.44 o 
   0   5  15      180.86      208.09     19.18 o 
   1   5  15        6.76       14.48     16.56 o 
   2   5  15      217.24      259.69     31.23 o 
   3   5  15        1.65        1.04     28.70 o 
   4   5  15      150.33      184.46     30.48 o 
   5   5  15      181.59      132.37     78.94 o 
   6   5  15      192.96      215.45     43.41 o 
   7   5  15      339.98      238.95     71.08 o 
 -14   6  15        0.92      -39.52     60.25 o 
 -13   6  15     1612.54     1563.54     86.86 o 
 -12   6  15     3288.97     3503.49    105.55 o 
 -11   6  15     2535.29     2506.57     87.69 o 
 -10   6  15       12.45       -2.28     31.05 o 
  -9   6  15     3317.44     3308.30     92.86 o 
  -8   6  15     1613.82     1577.57     51.37 o 
  -7   6  15     1422.91     1378.59     67.01 o 
  -6   6  15       37.06      -17.93     39.96 o 
  -5   6  15      871.55      821.83     34.89 o 
  -4   6  15     6640.03     6438.88    140.58 o 
  -3   6  15      364.40      361.27     22.81 o 
  -2   6  15      375.31      310.55     28.25 o 
  -1   6  15      572.25      555.91     23.99 o 
   0   6  15      183.19      241.37     23.41 o 
   1   6  15      684.49      628.70     26.84 o 
   2   6  15      171.22      198.66     27.75 o 
   3   6  15      427.20      498.00     63.57 o 
   4   6  15     1773.73     1716.70     72.73 o 
   5   6  15      172.15       82.42     33.72 o 
   6   6  15      133.49      128.84     37.47 o 
   7   6  15     1291.75     1401.98     84.74 o 
 -13   7  15       40.27       -1.88     55.80 o 
 -12   7  15      978.45     1040.45     54.33 o 
 -11   7  15     4125.01     4164.99    115.61 o 
 -10   7  15     5246.94     5573.31    142.73 o 
  -9   7  15      847.61      835.82     46.90 o 
  -8   7  15     1105.08      981.40     38.48 o 
  -7   7  15       24.47      -11.38     26.23 o 
  -6   7  15     2506.15     2447.93     66.06 o 
  -5   7  15     3041.76     3203.96     96.15 o 
  -4   7  15     1675.18     1746.95     52.26 o 
  -3   7  15      650.55      646.56     30.01 o 
  -2   7  15      801.72      813.90     31.36 o 
  -1   7  15       69.26       95.78     18.89 o 
   0   7  15      250.31      261.92     25.14 o 
   1   7  15       50.73       49.14     29.04 o 
   2   7  15      263.92      222.81     43.80 o 
   3   7  15       40.38       44.26     30.02 o 
   4   7  15     1282.82     1178.46     50.02 o 
   5   7  15     1053.67      944.01     46.30 o 
   6   7  15      266.47      303.78     41.73 o 
 -13   8  15        1.43       54.79    111.90 o 
 -12   8  15      641.84      623.07     84.05 o 
 -11   8  15      812.26      788.53     64.64 o 
 -10   8  15        0.41       23.54     37.42 o 
  -9   8  15     1362.53     1372.31     54.78 o 
  -8   8  15      810.03      840.37     37.38 o 
  -7   8  15      923.57      909.30     44.98 o 
  -6   8  15      234.22      263.00     26.30 o 
  -5   8  15      264.23      324.84     45.29 o 
  -4   8  15      928.27      986.57     82.03 o 
  -3   8  15      237.90      277.56     25.29 o 
  -2   8  15      112.32      156.72     21.08 o 
  -1   8  15       75.78      114.32     20.40 o 
   0   8  15      430.62      515.72     37.51 o 
   1   8  15      874.14      904.25     43.97 o 
   2   8  15      107.38      125.71     34.03 o 
   3   8  15      324.51      327.46     42.49 o 
   4   8  15       91.27      149.70     34.89 o 
   5   8  15      500.09      489.33     42.07 o 
   6   8  15      114.37       49.44     44.58 o 
 -12   9  15        8.24       -4.22     59.88 o 
 -11   9  15       49.11       86.66     47.08 o 
 -10   9  15      202.46      190.99     49.44 o 
  -9   9  15      922.85      811.44     51.36 o 
  -8   9  15        0.14      -28.40     32.55 o 
  -7   9  15      658.77      612.43     42.10 o 
  -6   9  15     1332.59     1120.56     40.91 o 
  -5   9  15      210.25      258.12     37.52 o 
  -4   9  15      743.34      746.68     36.21 o 
  -3   9  15       91.46      112.15     24.40 o 
  -2   9  15      917.86      899.55     33.05 o 
  -1   9  15      188.28      214.95     27.70 o 
   0   9  15      779.72      681.65     49.95 o 
   1   9  15      499.55      522.17     37.47 o 
   2   9  15     2263.70     2228.95     76.87 o 
   3   9  15     2072.06     1996.81     79.50 o 
   4   9  15      106.65      104.57     39.16 o 
   5   9  15       55.67       78.82     44.22 o 
 -11  10  15      247.23      307.48    100.04 o 
 -10  10  15       82.18       30.25     46.40 o 
  -9  10  15      442.46      427.34     48.32 o 
  -8  10  15       23.00      -39.97     39.97 o 
  -7  10  15      237.55      206.05     32.06 o 
  -6  10  15      119.68       96.39     31.73 o 
  -5  10  15     2671.31     2496.44     72.29 o 
  -4  10  15     2723.56     2805.69     75.38 o 
  -3  10  15      621.26      646.16     34.51 o 
  -2  10  15     3319.61     3486.95     85.39 o 
  -1  10  15     1534.89     1557.40     58.44 o 
   0  10  15       32.38       -3.13     37.52 o 
   1  10  15     3295.20     3401.20    112.80 o 
   2  10  15      503.01      595.03     60.06 o 
   3  10  15     1956.96     2243.44     80.97 o 
   4  10  15     1119.67     1141.93     68.88 o 
 -10  11  15     1680.88     1822.99     79.09 o 
  -9  11  15      140.98      222.25     53.59 o 
  -8  11  15      522.20      422.75     64.60 o 
  -7  11  15       17.87       18.29     32.73 o 
  -6  11  15      436.37      429.56     35.15 o 
  -5  11  15     2143.65     1965.26     73.13 o 
  -4  11  15      653.19      684.57     44.99 o 
  -3  11  15     2634.79     2497.40     75.81 o 
  -2  11  15     3044.27     2970.80     75.57 o 
  -1  11  15       63.27       70.41     43.18 o 
   0  11  15      120.72      179.95     64.31 o 
   1  11  15       28.66       16.78     43.67 o 
   2  11  15     4478.80     4502.62    147.51 o 
   3  11  15      827.09     1128.01     70.33 o 
  -9  12  15      317.57      186.43     63.04 o 
  -8  12  15       90.92      -15.13     48.93 o 
  -7  12  15       87.38       53.31     39.92 o 
  -6  12  15        5.77      -33.49     34.57 o 
  -5  12  15       12.03       11.40     33.62 o 
  -4  12  15       98.55      109.82     32.36 o 
  -3  12  15       49.91       -5.45     29.97 o 
  -2  12  15      467.76      503.27     50.01 o 
  -1  12  15      601.53      712.61     73.22 o 
   0  12  15     1342.01     1322.71     74.32 o 
   1  12  15      256.83      406.95     89.19 o 
   2  12  15      424.71      303.93    105.92 o 
  -7  13  15     2510.60     2502.57    112.44 o 
  -6  13  15      442.23      422.92     47.70 o 
  -5  13  15      362.97      376.26     52.29 o 
  -4  13  15       61.54       28.37     52.30 o 
  -3  13  15       24.74      -29.35     54.66 o 
  -2  13  15       75.14      181.09     83.62 o 
  -1  13  15      436.99      396.64     84.55 o 
   0  13  15      446.82      704.26    107.78 o 
 -15   0  16      166.56      182.29     69.77 o 
 -14   0  16     1815.91     1824.97     93.29 o 
 -13   0  16      128.56       68.51     71.45 o 
 -12   0  16       23.03       67.54     49.45 o 
 -11   0  16     1477.40     1586.90    135.65 o 
 -10   0  16     1736.04     1900.41     93.16 o 
  -9   0  16     1625.01     1537.38     72.96 o 
  -8   0  16       11.10       28.94     31.17 o 
  -7   0  16       22.68        8.59     25.11 o 
  -6   0  16       32.19       35.15     29.23 o 
  -5   0  16     1088.05      956.09     51.47 o 
  -4   0  16      688.28      661.41     34.02 o 
  -3   0  16     4153.06     3867.07    144.83 o 
  -2   0  16     1329.29     1596.25     66.50 o 
  -1   0  16     2994.10     2598.62     80.08 o 
   0   0  16     1230.64     1341.19     62.16 o 
   1   0  16     1090.95      994.48     50.29 o 
   2   0  16      205.29      208.80     42.83 o 
   3   0  16      138.50      151.89     32.77 o 
   4   0  16     1648.22     1567.14     70.55 o 
   5   0  16     3208.49     3256.77    132.63 o 
   6   0  16       94.91       69.71     41.71 o 
   7   0  16     1199.00     1049.88    130.07 o 
 -15   1  16      276.32      322.93     56.55 o 
 -14   1  16     2343.19     2537.40     87.24 o 
 -13   1  16      824.14      846.96     46.54 o 
 -12   1  16     2653.79     2658.81     82.66 o 
 -11   1  16      478.92      538.48     55.63 o 
 -10   1  16      948.48      941.60     41.39 o 
  -9   1  16     3798.25     3841.58     92.07 o 
  -8   1  16     2529.22     2542.42     99.72 o 
  -7   1  16     1892.64     1753.73     44.82 o 
  -6   1  16      351.97      402.10     23.99 o 
  -5   1  16       29.60        8.77     16.88 o 
  -4   1  16     2880.25     2715.66     58.67 o 
  -3   1  16     1500.49     1576.12     72.48 o 
  -2   1  16      223.25      200.88     20.23 o 
  -1   1  16      373.41      354.15     21.88 o 
   0   1  16      520.27      507.19     35.11 o 
   1   1  16       11.34       23.30     19.08 o 
   2   1  16      122.49      108.11     22.49 o 
   3   1  16       86.88       81.07     22.97 o 
   4   1  16       86.73      118.80     38.92 o 
   5   1  16      217.60      182.38     26.59 o 
   6   1  16     3388.73     3412.73    107.68 o 
   7   1  16     1775.59     1874.71    114.29 o 
 -15   2  16      385.39      347.85     77.66 o 
 -14   2  16       40.67      127.37     50.27 o 
 -13   2  16       97.40      131.93     34.66 o 
 -12   2  16        3.78       47.32     30.72 o 
 -11   2  16     5243.51     5141.95    120.27 o 
 -10   2  16      324.60      334.01     37.28 o 
  -9   2  16      758.48      739.16     38.86 o 
  -8   2  16      133.75      112.07     21.16 o 
  -7   2  16      407.02      387.32     23.89 o 
  -6   2  16       69.63       44.88     19.33 o 
  -5   2  16      178.42      206.17     18.39 o 
  -4   2  16      147.59      178.32     19.86 o 
  -3   2  16      296.65      232.32     20.60 o 
  -2   2  16      179.73      142.29     19.46 o 
  -1   2  16      732.89      658.51     26.32 o 
   0   2  16       26.25      105.24     19.55 o 
   1   2  16      177.27      209.32     22.04 o 
   2   2  16      417.36      338.32     22.68 o 
   3   2  16        3.85       18.18     24.24 o 
   4   2  16      850.27      849.17     33.22 o 
   5   2  16       30.13       41.89     35.65 o 
   6   2  16       26.23       20.39     38.05 o 
   7   2  16        0.18      -32.50     48.09 o 
 -14   3  16       38.35       11.89     58.53 o 
 -13   3  16      207.47      232.66     43.63 o 
 -12   3  16      689.28      702.28     51.73 o 
 -11   3  16      103.28      106.10     34.42 o 
 -10   3  16      969.82     1018.73     50.85 o 
  -9   3  16      753.71      732.38     41.24 o 
  -8   3  16      169.22      167.35     26.19 o 
  -7   3  16       39.94       91.83     22.43 o 
  -6   3  16       14.09       23.15     20.53 o 
  -5   3  16       29.43       30.88     23.11 o 
  -4   3  16      918.03      938.24     33.95 o 
  -3   3  16     1046.09     1007.06     35.09 o 
  -2   3  16     1096.58      992.92     41.45 o 
  -1   3  16     3656.82     3961.89     84.92 o 
   0   3  16      417.23      511.78     40.54 o 
   1   3  16      254.44      255.72     21.27 o 
   2   3  16      109.18       63.09     19.68 o 
   3   3  16       65.41       57.07     28.12 o 
   4   3  16     2455.25     2497.26     88.66 o 
   5   3  16      191.21      265.88     39.75 o 
   6   3  16      614.10      662.54    103.29 o 
   7   3  16      217.98      195.49     60.14 o 
 -14   4  16       24.32      -50.17     96.63 o 
 -13   4  16     1521.12     1552.41     63.03 o 
 -12   4  16      194.84      103.17     39.91 o 
 -11   4  16      438.54      545.44     45.00 o 
 -10   4  16      126.74      113.29     33.07 o 
  -9   4  16       71.31       62.69     37.86 o 
  -8   4  16     1243.42     1173.95     53.37 o 
  -7   4  16     2665.57     2675.77     69.78 o 
  -6   4  16       18.04       -3.45     21.36 o 
  -5   4  16       53.27       54.13     22.33 o 
  -4   4  16      327.65      301.86     22.62 o 
  -3   4  16     7562.60     7618.13    164.74 o 
  -2   4  16     5559.12     5528.21    122.36 o 
  -1   4  16        0.45       39.43     21.67 o 
   0   4  16     4000.39     3827.86     82.84 o 
   1   4  16      278.29      268.19     21.69 o 
   2   4  16     3345.90     3394.51     75.38 o 
   3   4  16     1559.52     1768.33     63.22 o 
   4   4  16      227.78      204.86     38.72 o 
   5   4  16     2320.82     2411.34    103.09 o 
   6   4  16     1158.33     1038.51     58.06 o 
 -14   5  16       10.79       35.71     88.26 o 
 -13   5  16       39.43      107.92     45.85 o 
 -12   5  16     1705.61     1790.99     78.49 o 
 -11   5  16       22.56       48.13     36.33 o 
 -10   5  16      804.97      767.09     44.00 o 
  -9   5  16      974.97      978.04     44.25 o 
  -8   5  16       16.24       -0.88     25.27 o 
  -7   5  16     1030.98      962.90     49.65 o 
  -6   5  16      296.23      329.72     29.28 o 
  -5   5  16     2531.99     2572.03     79.13 o 
  -4   5  16     4449.85     4137.76    112.39 o 
  -3   5  16      720.46      749.46     29.28 o 
  -2   5  16      437.40      449.36     24.70 o 
  -1   5  16      610.98      607.87     28.12 o 
   0   5  16     1612.99     1630.29     46.19 o 
   1   5  16      387.92      402.81     22.75 o 
   2   5  16      590.06      472.93     36.95 o 
   3   5  16     3043.87     3140.01    103.84 o 
   4   5  16     2609.60     2849.62    101.40 o 
   5   5  16       91.57       16.85     36.24 o 
   6   5  16        5.46       -7.22     48.81 o 
 -13   6  16      214.06      208.53    110.56 o 
 -12   6  16      110.82       93.44     43.42 o 
 -11   6  16      477.46      553.15     43.93 o 
 -10   6  16      177.70      182.54     37.02 o 
  -9   6  16     1873.29     1812.74     66.40 o 
  -8   6  16      558.90      627.00     33.72 o 
  -7   6  16        1.77      -17.02     26.22 o 
  -6   6  16     1128.99     1081.23     76.17 o 
  -5   6  16     1294.83     1348.18     49.91 o 
  -4   6  16      861.64      786.11     30.35 o 
  -3   6  16      735.97      692.64     31.24 o 
  -2   6  16     1620.25     1621.66     59.79 o 
  -1   6  16     1046.89     1103.17     37.01 o 
   0   6  16      136.16      140.50     20.89 o 
   1   6  16     3314.50     3438.40     81.30 o 
   2   6  16     1638.69     1584.72     59.87 o 
   3   6  16      731.99      606.77     38.94 o 
   4   6  16      181.99      224.31     36.82 o 
   5   6  16        2.72       -7.69     37.66 o 
   6   6  16       18.59       26.92     56.02 o 
 -13   7  16      393.70      523.49     83.24 o 
 -12   7  16      367.20      342.50     57.34 o 
 -11   7  16       82.86      120.53     53.54 o 
 -10   7  16      366.17      351.98     40.93 o 
  -9   7  16     2855.57     2640.04     84.64 o 
  -8   7  16       17.81       52.70     28.07 o 
  -7   7  16       49.48       60.67     45.06 o 
  -6   7  16     1034.51     1069.01     43.18 o 
  -5   7  16      103.91      148.07     25.69 o 
  -4   7  16      423.34      379.60     26.38 o 
  -3   7  16      610.05      559.42     28.06 o 
  -2   7  16       70.46       90.45     21.85 o 
  -1   7  16     1713.11     1658.61     47.47 o 
   0   7  16       36.61       59.42     23.55 o 
   1   7  16      172.77      168.39     32.46 o 
   2   7  16       35.90      -11.01     53.16 o 
   3   7  16      192.81      259.49     43.70 o 
   4   7  16     1746.17     1835.05     69.55 o 
   5   7  16      596.73      391.96     54.70 o 
 -12   8  16        6.95        4.87     56.11 o 
 -11   8  16     4035.89     3823.13    131.20 o 
 -10   8  16     3484.46     3632.02    108.30 o 
  -9   8  16        0.63      -40.49     40.49 o 
  -8   8  16      112.61      110.37     31.49 o 
  -7   8  16        6.46      -32.47     32.47 o 
  -6   8  16      553.35      577.35     33.41 o 
  -5   8  16     1830.16     2005.43     75.00 o 
  -4   8  16     2871.26     2712.25     72.63 o 
  -3   8  16     1524.26     1539.94     54.37 o 
  -2   8  16      828.60      802.85     31.43 o 
  -1   8  16       94.11      119.61     22.46 o 
   0   8  16        5.93      -15.37     32.18 o 
   1   8  16      549.65      597.17     40.26 o 
   2   8  16      401.88      494.03     48.43 o 
   3   8  16       22.47      -36.89     64.08 o 
   4   8  16      282.95      315.18     45.36 o 
   5   8  16     1436.84     1546.88    149.55 o 
 -12   9  16     1378.99     1560.89    144.94 o 
 -11   9  16       44.02      -15.59     59.88 o 
 -10   9  16     1178.29     1213.79     58.36 o 
  -9   9  16      742.94      654.75     76.57 o 
  -8   9  16       92.83       77.87     36.17 o 
  -7   9  16      127.44      133.69     32.47 o 
  -6   9  16        9.32       24.12     33.64 o 
  -5   9  16      600.74      644.48     49.09 o 
  -4   9  16     2309.24     2343.27     67.42 o 
  -3   9  16      363.73      410.58     34.06 o 
  -2   9  16      408.33      504.28     28.16 o 
  -1   9  16      556.16      647.96     29.85 o 
   0   9  16      879.23      822.89     44.23 o 
   1   9  16      545.76      512.97     40.92 o 
   2   9  16      263.71      227.50     39.73 o 
   3   9  16     3695.91     3708.05    135.68 o 
   4   9  16     1538.11     1380.98     75.36 o 
 -11  10  16       17.44       76.47     79.46 o 
 -10  10  16        2.21      -13.73     53.28 o 
  -9  10  16        0.50      -51.56     51.56 o 
  -8  10  16        0.62      -20.56     38.14 o 
  -7  10  16       76.40       46.76     37.31 o 
  -6  10  16        5.25      -31.58     31.58 o 
  -5  10  16      100.11      173.21     32.90 o 
  -4  10  16      404.99      447.93     35.68 o 
  -3  10  16      227.73      237.94     30.07 o 
  -2  10  16      202.11      204.89     27.15 o 
  -1  10  16       12.33      -10.78     37.20 o 
   0  10  16       21.51       44.29     37.71 o 
   1  10  16     1189.96     1217.29     54.78 o 
   2  10  16      166.10      157.84     53.98 o 
   3  10  16       54.42       -2.56     62.42 o 
 -10  11  16      105.77      143.38     67.81 o 
  -9  11  16      222.58      -11.15    107.78 o 
  -8  11  16       52.28      134.40     49.36 o 
  -7  11  16       19.82       45.34     36.92 o 
  -6  11  16       95.24      102.67     35.06 o 
  -5  11  16       48.84       56.07     34.49 o 
  -4  11  16       87.52       78.09     34.83 o 
  -3  11  16      515.49      461.24     33.19 o 
  -2  11  16      373.72      404.30     49.48 o 
  -1  11  16       44.73       70.11     47.09 o 
   0  11  16      227.14      379.32     94.98 o 
   1  11  16       61.58       97.12    115.21 o 
   2  11  16      109.24      116.95     64.79 o 
  -8  12  16      187.61      155.93    120.78 o 
  -7  12  16      339.92      406.50     50.55 o 
  -6  12  16     1376.89     1478.73     84.10 o 
  -5  12  16      572.67      607.50     44.55 o 
  -4  12  16       23.31       84.88     55.42 o 
  -3  12  16      779.77      870.15     72.58 o 
  -2  12  16      128.45        7.43     70.81 o 
  -1  12  16       69.37      -50.17    111.49 o 
   0  12  16       63.22      167.24     94.77 o 
  -5  13  16      663.05      600.05     72.21 o 
  -4  13  16     1668.24     1692.82    152.37 o 
  -3  13  16        4.97     -104.06    104.06 o 
 -14   1  17        6.56        7.28     48.17 o 
 -13   1  17        7.21      129.94     49.81 o 
 -12   1  17        2.95      -32.91     32.91 o 
 -11   1  17      613.29      654.71     39.79 o 
 -10   1  17       10.42       50.23     27.72 o 
  -9   1  17       38.05       61.69     26.93 o 
  -8   1  17     2119.12     2039.23     56.16 o 
  -7   1  17     4253.30     4374.28     94.48 o 
  -6   1  17      274.32      268.20     23.53 o 
  -5   1  17      237.25      342.95     22.75 o 
  -4   1  17      325.53      380.25     22.14 o 
  -3   1  17       70.20       -4.31     20.09 o 
  -2   1  17      686.01      748.07     29.56 o 
  -1   1  17      776.02      749.45     44.68 o 
   0   1  17     3048.29     3240.43     74.26 o 
   1   1  17       20.66       10.95     22.10 o 
   2   1  17      176.95      165.43     26.48 o 
   3   1  17     1502.68     1420.47     48.09 o 
   4   1  17      517.34      452.44     31.57 o 
   5   1  17     1539.97     1517.22     59.07 o 
   6   1  17      366.03      284.82     51.44 o 
 -14   2  17      772.15      863.83     85.65 o 
 -13   2  17      159.61      206.92     38.33 o 
 -12   2  17       56.62        8.03     34.09 o 
 -11   2  17       84.92      130.45     36.46 o 
 -10   2  17        8.01        4.05     33.85 o 
  -9   2  17     2117.50     2152.91     82.44 o 
  -8   2  17      795.02      790.18     37.90 o 
  -7   2  17     3272.05     3298.30     83.01 o 
  -6   2  17     1091.73     1181.38     41.75 o 
  -5   2  17       37.38       51.99     19.62 o 
  -4   2  17      588.88      616.24     33.18 o 
  -3   2  17      457.39      386.04     24.89 o 
  -2   2  17     3135.54     3358.54     81.87 o 
  -1   2  17     3337.35     3602.91     79.99 o 
   0   2  17       87.04       78.34     25.74 o 
   1   2  17     1504.92     1385.63     43.85 o 
   2   2  17      245.86      241.67     32.19 o 
   3   2  17     1730.16     1631.21     59.99 o 
   4   2  17     3160.27     2883.59     81.44 o 
   5   2  17       54.93       65.78     42.10 o 
   6   2  17     1321.73     1185.06    121.87 o 
 -14   3  17      233.78      358.31     77.51 o 
 -13   3  17        5.23        1.47     45.62 o 
 -12   3  17      444.84      514.42     53.32 o 
 -11   3  17      113.08       69.30     37.94 o 
 -10   3  17       92.11       72.21     37.93 o 
  -9   3  17       41.37      103.58     39.69 o 
  -8   3  17     2575.28     2598.30     72.02 o 
  -7   3  17     1919.76     1977.32     59.17 o 
  -6   3  17      187.97      225.48     23.89 o 
  -5   3  17      317.51      318.28     26.63 o 
  -4   3  17     3714.39     3677.41     88.73 o 
  -3   3  17     3894.01     4036.96    104.00 o 
  -2   3  17     1188.13     1235.48     39.86 o 
  -1   3  17      178.88       88.33     24.47 o 
   0   3  17      572.23      637.99     28.13 o 
   1   3  17      236.79      184.09     25.69 o 
   2   3  17      693.28      708.43     29.82 o 
   3   3  17        1.39        4.77     21.16 o 
   4   3  17      487.03      525.96     46.11 o 
   5   3  17      920.02     1117.51     58.92 o 
   6   3  17      301.28      219.87     57.70 o 
 -14   4  17      403.68      489.80     84.68 o 
 -13   4  17      230.56      263.36     74.33 o 
 -12   4  17       19.17       49.15     46.39 o 
 -11   4  17      493.86      499.21     43.54 o 
 -10   4  17       44.53       18.45     34.46 o 
  -9   4  17      137.45      158.42     37.86 o 
  -8   4  17       51.20       27.23     33.14 o 
  -7   4  17      620.10      641.90     33.58 o 
  -6   4  17      760.49      718.34     31.49 o 
  -5   4  17      185.42      256.59     30.04 o 
  -4   4  17      586.68      622.83     34.76 o 
  -3   4  17      709.57      739.54     29.93 o 
  -2   4  17      174.54      164.21     23.53 o 
  -1   4  17      152.28      171.40     23.22 o 
   0   4  17     1542.19     1497.34     46.70 o 
   1   4  17        7.09       44.56     23.23 o 
   2   4  17     1878.27     1755.34     52.81 o 
   3   4  17      200.75      174.24     39.97 o 
   4   4  17       14.73      -26.25     36.24 o 
   5   4  17      553.27      543.22     51.57 o 
 -13   5  17      193.37       39.16     71.60 o 
 -12   5  17      696.07      698.20     51.56 o 
 -11   5  17     1023.47     1120.63     68.58 o 
 -10   5  17     1497.39     1545.85     60.53 o 
  -9   5  17      221.24      266.99     36.02 o 
  -8   5  17     1445.46     1404.08     71.47 o 
  -7   5  17     1239.43     1248.28     43.79 o 
  -6   5  17      200.69      172.03     30.85 o 
  -5   5  17       17.69       54.29     26.28 o 
  -4   5  17      680.64      650.10     29.80 o 
  -3   5  17        5.63       24.89     22.25 o 
  -2   5  17     1078.88     1141.31     37.73 o 
  -1   5  17      418.26      473.10     31.82 o 
   0   5  17       57.60      105.88     22.88 o 
   1   5  17      316.15      438.88     29.78 o 
   2   5  17      108.03      114.84     45.42 o 
   3   5  17      107.71      147.46     35.41 o 
   4   5  17     1302.10     1527.97     70.27 o 
   5   5  17     1447.53     1730.29     74.83 o 
 -12   6  17      356.38      392.71     81.27 o 
 -11   6  17      304.12      258.53     44.12 o 
 -10   6  17        6.90       -1.44     42.41 o 
  -9   6  17     4242.13     4440.64    120.09 o 
  -8   6  17     1069.69      990.68     41.80 o 
  -7   6  17      325.61      270.94     35.08 o 
  -6   6  17     1061.10      982.18     48.58 o 
  -5   6  17     1847.19     1982.51     57.10 o 
  -4   6  17      849.53      814.62     33.02 o 
  -3   6  17      928.71      895.71     41.08 o 
  -2   6  17      959.98      886.27     33.56 o 
  -1   6  17      586.78      589.93     28.73 o 
   0   6  17        6.29       31.27     22.04 o 
   1   6  17      834.52      845.09     29.58 o 
   2   6  17      227.87      132.84     35.54 o 
   3   6  17      126.89      154.04     41.27 o 
   4   6  17       59.84       19.06     45.82 o 
   5   6  17      397.80      396.35     50.34 o 
 -12   7  17     2766.25     3214.32    190.47 o 
 -11   7  17     2656.46     2697.14     94.34 o 
 -10   7  17      835.00      913.72     52.01 o 
  -9   7  17      139.76      217.04     39.80 o 
  -8   7  17     1567.92     1518.71     56.66 o 
  -7   7  17     2352.63     2366.71     85.92 o 
  -6   7  17     1020.75      919.96     43.36 o 
  -5   7  17      163.10      195.44     29.72 o 
  -4   7  17     2273.92     2186.55     60.87 o 
  -3   7  17      291.17      282.31     30.05 o 
  -2   7  17      114.01      113.79     24.93 o 
  -1   7  17      449.43      441.99     27.62 o 
   0   7  17       17.66       24.70     26.80 o 
   1   7  17     1458.35     1553.47     65.97 o 
   2   7  17       12.18      -22.12     35.88 o 
   3   7  17     1631.37     1922.76     73.71 o 
   4   7  17      351.65      440.74     58.06 o 
 -12   8  17      964.01     1126.07    133.79 o 
 -11   8  17      703.44      884.59     75.14 o 
 -10   8  17      351.99      528.31     54.22 o 
  -9   8  17        2.08        4.89     40.71 o 
  -8   8  17     2397.02     2462.20     75.81 o 
  -7   8  17     2056.25     2068.02     74.90 o 
  -6   8  17      129.24      118.63     34.16 o 
  -5   8  17      476.26      539.63     35.31 o 
  -4   8  17       89.48      130.67     30.26 o 
  -3   8  17      498.80      367.65     29.77 o 
  -2   8  17      734.58      729.77     32.63 o 
  -1   8  17      110.28       72.00     22.91 o 
   0   8  17      189.50      200.46     37.60 o 
   1   8  17        8.89       21.30     37.51 o 
   2   8  17      145.78      195.62     89.85 o 
   3   8  17      177.40      208.75     48.10 o 
 -11   9  17       40.79      117.77     78.13 o 
 -10   9  17      448.19      409.44     64.94 o 
  -9   9  17        6.07        6.02     50.22 o 
  -8   9  17      840.71      813.99     70.83 o 
  -7   9  17       60.16       96.57     38.63 o 
  -6   9  17      302.92      353.87     36.20 o 
  -5   9  17      336.24      441.83     39.26 o 
  -4   9  17      225.68      189.68     31.76 o 
  -3   9  17     1270.67     1291.56     61.22 o 
  -2   9  17      737.90      715.00     35.17 o 
  -1   9  17      297.39      310.88     27.13 o 
   0   9  17     1233.36     1242.41     61.29 o 
   1   9  17      616.98      631.57     55.46 o 
   2   9  17     1013.96     1021.93     79.84 o 
   3   9  17      472.53      474.99     61.63 o 
 -10  10  17       20.60      -87.77     87.77 o 
  -9  10  17      217.43      240.68     65.91 o 
  -8  10  17       33.55        7.85     64.92 o 
  -7  10  17      392.39      362.47     39.78 o 
  -6  10  17     1584.32     1622.01     58.31 o 
  -5  10  17     1295.42     1296.99     53.15 o 
  -4  10  17        2.04       25.16     33.26 o 
  -3  10  17      375.83      348.08     34.29 o 
  -2  10  17     1886.12     1832.26     74.51 o 
  -1  10  17     1998.47     2150.62     88.35 o 
   0  10  17      333.76      402.72     65.36 o 
   1  10  17        2.46      -13.37     77.00 o 
  -8  11  17      583.30      535.25     55.66 o 
  -7  11  17      589.15      555.19     53.31 o 
  -6  11  17      826.76      730.86     53.64 o 
  -5  11  17      854.55      754.06     57.38 o 
  -4  11  17     3527.47     3517.96    113.05 o 
  -3  11  17      104.20      123.03     59.39 o 
  -2  11  17        3.02       67.96     73.44 o 
  -1  11  17       17.85       24.16     87.34 o 
   0  11  17      365.07      380.72     78.97 o 
  -6  12  17      857.95     1050.27     86.69 o 
  -5  12  17     1853.70     1648.06     98.68 o 
  -4  12  17     1234.51     1172.63    160.73 o 
 -14   0  18     1649.90     1635.21    137.51 o 
 -13   0  18     2018.53     2033.49    120.86 o 
 -12   0  18      262.69      316.25     54.13 o 
 -11   0  18      585.50      728.98     57.65 o 
 -10   0  18     1247.24     1180.94     64.94 o 
  -9   0  18      923.56      815.11     54.66 o 
  -8   0  18     2691.49     2580.24     88.83 o 
  -7   0  18      611.98      584.50     40.97 o 
  -6   0  18      734.60      752.78     42.84 o 
  -5   0  18      144.87      157.39     32.98 o 
  -4   0  18      135.49      173.76     32.21 o 
  -3   0  18       54.58       63.36     29.75 o 
  -2   0  18      513.70      427.55     51.59 o 
  -1   0  18     2023.14     1689.20     75.63 o 
   0   0  18     2848.67     2682.61    103.36 o 
   1   0  18        5.54       -7.59     38.85 o 
   2   0  18       88.76       81.51     41.24 o 
   3   0  18      406.83      354.61     63.44 o 
   4   0  18     2200.79     2200.43    110.98 o 
   5   0  18       12.52      -19.11     56.85 o 
 -14   1  18     2358.85     2261.48    135.76 o 
 -13   1  18      302.27      338.64     51.01 o 
 -12   1  18       15.36       61.46     40.71 o 
 -11   1  18       30.74       61.79     50.83 o 
 -10   1  18        7.30       40.65     35.58 o 
  -9   1  18     1701.01     1678.24     70.26 o 
  -8   1  18      118.90      171.72     28.94 o 
  -7   1  18     2549.46     2591.46     61.75 o 
  -6   1  18      411.86      414.81     33.27 o 
  -5   1  18      896.67      825.42     32.15 o 
  -4   1  18     2158.97     2115.14     53.66 o 
  -3   1  18      176.03      174.16     24.41 o 
  -2   1  18      585.37      608.71     29.39 o 
  -1   1  18      158.45      151.50     25.06 o 
   0   1  18      391.37      407.23     30.40 o 
   1   1  18      546.32      465.79     35.92 o 
   2   1  18      155.01      153.85     29.40 o 
   3   1  18       18.88      -11.39     29.07 o 
   4   1  18      407.72      468.54     52.00 o 
   5   1  18     1600.28     1649.19     82.38 o 
 -13   2  18      200.62      282.86     73.19 o 
 -12   2  18     1052.72     1063.47     56.42 o 
 -11   2  18      761.47      748.45     45.21 o 
 -10   2  18      100.53      106.85     31.99 o 
  -9   2  18      253.43      258.24     31.19 o 
  -8   2  18       83.78      120.07     26.28 o 
  -7   2  18      692.60      687.97     34.38 o 
  -6   2  18      382.17      373.20     26.41 o 
  -5   2  18      115.36      147.13     25.21 o 
  -4   2  18       48.72       73.37     28.90 o 
  -3   2  18       61.81       60.35     24.26 o 
  -2   2  18      256.58      321.00     29.50 o 
  -1   2  18      341.32      278.35     31.30 o 
   0   2  18     1223.19     1161.88     39.91 o 
   1   2  18      488.07      507.13     29.65 o 
   2   2  18      186.76      184.40     29.41 o 
   3   2  18      885.44      783.39     36.52 o 
   4   2  18       31.08      -24.33     31.24 o 
   5   2  18       61.98       21.33     57.64 o 
 -13   3  18      250.35      254.31     74.34 o 
 -12   3  18     1632.27     1608.66     76.98 o 
 -11   3  18       67.53       50.04     41.12 o 
 -10   3  18       60.10       75.28     42.14 o 
  -9   3  18     2366.04     2347.54     79.36 o 
  -8   3  18      568.44      506.89     34.35 o 
  -7   3  18     2662.17     2771.66     75.80 o 
  -6   3  18        4.48      -24.21     24.21 o 
  -5   3  18      337.13      357.32     30.00 o 
  -4   3  18        0.13       -2.79     25.32 o 
  -3   3  18     2176.10     2109.24     58.13 o 
  -2   3  18     6401.48     6545.37    134.60 o 
  -1   3  18     1131.39     1052.84     41.64 o 
   0   3  18      578.38      615.56     36.01 o 
   1   3  18       98.47       78.06     25.42 o 
   2   3  18      570.98      585.03     35.09 o 
   3   3  18     2655.71     2925.47     77.46 o 
   4   3  18       21.26       63.02     47.07 o 
   5   3  18      168.86      122.22     70.61 o 
 -13   4  18      772.47      973.15     91.14 o 
 -12   4  18       53.88       77.14     51.34 o 
 -11   4  18       18.62       41.52     42.86 o 
 -10   4  18      364.74      427.30     51.23 o 
  -9   4  18        4.59       -3.68     39.32 o 
  -8   4  18     2646.76     2485.70     97.97 o 
  -7   4  18      189.15      199.20     30.34 o 
  -6   4  18     1077.63     1021.46     38.01 o 
  -5   4  18      198.47      204.86     32.72 o 
  -4   4  18      143.06      216.95     26.37 o 
  -3   4  18     1874.11     1926.76     56.29 o 
  -2   4  18      559.55      617.83     30.86 o 
  -1   4  18     1911.08     1944.10     56.11 o 
   0   4  18     4027.22     4065.34     98.05 o 
   1   4  18      754.21      739.86     32.62 o 
   2   4  18      228.81      231.02     34.24 o 
   3   4  18      485.55      384.33     42.46 o 
   4   4  18     1261.52     1266.08     66.52 o 
 -13   5  18       66.85       78.04    116.14 o 
 -12   5  18      211.53      235.03     64.41 o 
 -11   5  18      625.33      605.78     51.38 o 
 -10   5  18     1930.10     1926.18    105.47 o 
  -9   5  18      271.08      336.21     61.12 o 
  -8   5  18        0.16       -5.03     31.56 o 
  -7   5  18      496.83      460.36     38.02 o 
  -6   5  18     5431.20     5198.59    133.78 o 
  -5   5  18      203.30      313.96     36.14 o 
  -4   5  18       61.68       76.35     26.21 o 
  -3   5  18      826.05      859.95     35.33 o 
  -2   5  18     1125.00     1188.36     49.47 o 
  -1   5  18     3826.87     3698.32     84.50 o 
   0   5  18      735.95      791.67     33.19 o 
   1   5  18     1413.08     1402.40     43.75 o 
   2   5  18      704.67      790.03     46.44 o 
   3   5  18      709.34      667.37     54.93 o 
   4   5  18      666.87      545.52     53.12 o 
 -12   6  18     2456.14     2743.48    158.29 o 
 -11   6  18      468.35      378.18     61.41 o 
 -10   6  18       55.88       62.70     43.69 o 
  -9   6  18      308.84      385.30     43.22 o 
  -8   6  18      333.43      339.48     42.88 o 
  -7   6  18       45.71       58.80     45.43 o 
  -6   6  18        3.13       43.75     33.68 o 
  -5   6  18      331.77      410.23     31.53 o 
  -4   6  18     1197.90     1191.23     49.97 o 
  -3   6  18       32.31        6.27     26.96 o 
  -2   6  18      342.13      324.75     31.03 o 
  -1   6  18        1.75      -10.79     26.00 o 
   0   6  18      417.34      350.52     29.44 o 
   1   6  18      735.70      819.12     46.72 o 
   2   6  18        6.23        5.00     38.89 o 
   3   6  18       12.07       96.03     61.61 o 
 -11   7  18      213.19        4.83    170.95 o 
 -10   7  18      994.48     1006.64     63.12 o 
  -9   7  18     1664.58     1707.67     66.24 o 
  -8   7  18      124.54      197.24     57.76 o 
  -7   7  18       64.67       -4.04     42.65 o 
  -6   7  18      185.27      183.18     34.06 o 
  -5   7  18       34.18       33.38     31.70 o 
  -4   7  18       30.77       74.15     29.86 o 
  -3   7  18      239.54      202.88     29.34 o 
  -2   7  18      616.59      622.61     33.53 o 
  -1   7  18        4.42       -5.24     29.03 o 
   0   7  18        6.32       11.04     22.07 o 
   1   7  18       13.23       27.43     50.15 o 
   2   7  18      133.58       52.66     57.27 o 
   3   7  18       24.95       56.49     59.54 o 
 -11   8  18      120.47      -15.16    188.61 o 
 -10   8  18        7.09      -27.90     62.90 o 
  -9   8  18       22.15       45.56     51.85 o 
  -8   8  18     1167.10     1162.80     50.72 o 
  -7   8  18      211.95      251.85     46.13 o 
  -6   8  18        9.91       -9.20     34.94 o 
  -5   8  18      375.40      451.94     37.01 o 
  -4   8  18      435.68      481.83     36.66 o 
  -3   8  18      257.30      147.23     34.35 o 
  -2   8  18      375.15      329.45     32.34 o 
  -1   8  18      185.52      235.69     26.73 o 
   0   8  18     1577.28     1668.28     63.80 o 
   1   8  18     1133.23     1128.16     93.67 o 
   2   8  18       19.85      -47.51     56.65 o 
 -10   9  18      575.13      780.62    214.62 o 
  -9   9  18      304.94      397.62     67.36 o 
  -8   9  18      114.88      137.85     56.42 o 
  -7   9  18      396.06      347.03     41.67 o 
  -6   9  18     2234.06     2323.99     85.60 o 
  -5   9  18     1661.31     1653.57     56.16 o 
  -4   9  18      285.47      331.89     36.74 o 
  -3   9  18       74.51       50.09     33.67 o 
  -2   9  18      108.28       62.77     28.92 o 
  -1   9  18      740.73      895.74     52.56 o 
   0   9  18       60.43      203.31     58.72 o 
   1   9  18     1248.47     1519.48     84.82 o 
  -9  10  18       10.86       -7.43    120.78 o 
  -8  10  18      214.78      340.54    108.76 o 
  -7  10  18       41.31      -49.03     49.03 o 
  -6  10  18      113.65       62.89     47.73 o 
  -5  10  18      274.29      341.92     68.93 o 
  -4  10  18      385.80      428.29     42.47 o 
  -3  10  18      317.33      328.42     79.39 o 
  -2  10  18       15.85      -50.64     78.04 o 
  -1  10  18      368.84      504.77    100.34 o 
   0  10  18      954.87      984.85    133.79 o 
  -6  11  18      520.58      447.50     62.49 o 
  -5  11  18      151.21      123.14    170.03 o 
  -4  11  18        4.05       61.32     81.76 o 
  -3  11  18       32.21      131.93    130.07 o 
 -13   1  19       70.34      152.72     69.60 o 
 -12   1  19      123.05       96.49     60.61 o 
 -11   1  19       58.24       55.87     41.69 o 
 -10   1  19       63.65      146.22     45.83 o 
  -9   1  19     1875.71     1861.34     63.17 o 
  -8   1  19      501.57      490.58     33.81 o 
  -7   1  19       44.10       65.96     26.09 o 
  -6   1  19      921.92      834.67     33.84 o 
  -5   1  19     1142.38     1157.97     40.08 o 
  -4   1  19      619.02      707.66     31.23 o 
  -3   1  19       13.42       -3.58     29.41 o 
  -2   1  19     1575.44     1692.67     53.59 o 
  -1   1  19      850.04      760.57     38.30 o 
   0   1  19      480.42      456.75     48.53 o 
   1   1  19     1344.99     1358.91     48.25 o 
   2   1  19       46.85       33.25     33.18 o 
   3   1  19     1370.13     1450.92     56.96 o 
   4   1  19      139.31      -15.69    113.35 o 
 -13   2  19      591.32      566.75    111.49 o 
 -12   2  19      153.42      283.57     56.47 o 
 -11   2  19     1059.44     1160.57     54.72 o 
 -10   2  19     1017.51      917.55     59.56 o 
  -9   2  19      305.12      327.89     47.09 o 
  -8   2  19       92.46      116.21     29.19 o 
  -7   2  19     2651.84     2711.75     67.32 o 
  -6   2  19      608.10      694.30     34.86 o 
  -5   2  19       67.76      158.03     28.74 o 
  -4   2  19      444.72      480.84     35.01 o 
  -3   2  19     2282.01     2112.80     88.64 o 
  -2   2  19      680.20      707.49     36.53 o 
  -1   2  19      280.88      230.75     29.14 o 
   0   2  19        2.13      -12.78     33.50 o 
   1   2  19       26.31       32.03     32.14 o 
   2   2  19     2818.56     2786.99     86.83 o 
   3   2  19      323.78      315.41     40.67 o 
 -12   3  19       62.29      148.66    105.92 o 
 -11   3  19       21.02      -38.07     47.88 o 
 -10   3  19      995.68     1085.53     54.58 o 
  -9   3  19      248.40      365.52     42.06 o 
  -8   3  19      923.43      882.77     42.88 o 
  -7   3  19       13.09       66.97     45.29 o 
  -6   3  19      137.93      161.44     29.56 o 
  -5   3  19     2122.13     2163.11     69.09 o 
  -4   3  19     2172.53     2027.09     66.77 o 
  -3   3  19       64.14       56.51     36.04 o 
  -2   3  19       27.40       44.61     27.32 o 
  -1   3  19      832.93      805.61     35.99 o 
   0   3  19      600.94      745.94     35.61 o 
   1   3  19      622.99      635.34     34.61 o 
   2   3  19      299.44      478.32     33.49 o 
   3   3  19     1501.46     1477.66     83.14 o 
 -12   4  19       69.16       94.77     76.21 o 
 -11   4  19       12.50       56.94     52.92 o 
 -10   4  19      167.61      151.28     66.78 o 
  -9   4  19        2.56       -4.45     40.44 o 
  -8   4  19       38.34       27.16     34.21 o 
  -7   4  19       28.02       55.04     36.84 o 
  -6   4  19      136.54       97.87     32.32 o 
  -5   4  19       32.35       47.40     31.07 o 
  -4   4  19     1374.91     1259.82     43.22 o 
  -3   4  19      359.34      424.27     34.75 o 
  -2   4  19      156.13      192.32     33.54 o 
  -1   4  19     3150.20     2966.13     81.37 o 
   0   4  19       94.73      128.51     40.26 o 
   1   4  19     1308.39     1309.37     46.60 o 
   2   4  19      407.68      388.93     34.41 o 
   3   4  19      247.02      366.41     51.45 o 
 -11   5  19      405.06      508.21     67.00 o 
 -10   5  19      191.30      139.43     50.88 o 
  -9   5  19      538.56      622.86     53.03 o 
  -8   5  19      757.43      788.22     48.07 o 
  -7   5  19       74.82       79.91     34.87 o 
  -6   5  19        2.29        3.62     34.82 o 
  -5   5  19      492.49      465.57     33.84 o 
  -4   5  19     1405.84     1452.30     68.28 o 
  -3   5  19      152.52      145.63     29.73 o 
  -2   5  19      259.99      266.16     40.30 o 
  -1   5  19      499.38      470.59     33.57 o 
   0   5  19      338.79      303.30     32.94 o 
   1   5  19        2.06      -16.51     34.90 o 
   2   5  19      424.28      529.35     62.23 o 
   3   5  19     2298.88     2557.71    258.60 o 
 -11   6  19     1262.12     1492.25    109.57 o 
 -10   6  19     1626.87     1582.17     86.78 o 
  -9   6  19      429.09      415.44     52.84 o 
  -8   6  19       19.41      -29.14     39.98 o 
  -7   6  19       21.27       39.68     39.57 o 
  -6   6  19     1482.09     1430.01     68.49 o 
  -5   6  19       59.54      109.82     38.37 o 
  -4   6  19      217.05      250.53     32.29 o 
  -3   6  19       84.87       80.86     30.49 o 
  -2   6  19       16.75       31.15     30.52 o 
  -1   6  19       99.62      112.44     33.75 o 
   0   6  19        3.67       -0.40     29.94 o 
   1   6  19     1077.41      984.04     59.45 o 
   2   6  19      187.60      226.67     50.87 o 
 -10   7  19       46.01       38.56     79.29 o 
  -9   7  19       91.44       49.92     86.63 o 
  -8   7  19     2023.37     1816.08     87.46 o 
  -7   7  19     1793.34     1986.07    137.66 o 
  -6   7  19        1.84      -24.56     36.27 o 
  -5   7  19     1497.85     1712.10     59.00 o 
  -4   7  19      121.85      134.87     35.91 o 
  -3   7  19        3.53       28.01     31.17 o 
  -2   7  19      325.30      426.07     34.22 o 
  -1   7  19      174.31      219.86     31.22 o 
   0   7  19      868.43      768.83     63.57 o 
   1   7  19      582.03      703.43     75.09 o 
 -10   8  19      224.37      438.53    135.65 o 
  -9   8  19      410.54      429.97     69.00 o 
  -8   8  19       16.47       28.37     50.85 o 
  -7   8  19        7.42      -31.45     48.98 o 
  -6   8  19      270.88      281.58     40.86 o 
  -5   8  19       15.63       67.42     38.75 o 
  -4   8  19       68.82      185.63     47.37 o 
  -3   8  19      296.16      294.66     35.32 o 
  -2   8  19      193.96      215.34     38.75 o 
  -1   8  19      336.81      415.82     76.11 o 
   0   8  19      308.47      396.60     65.52 o 
  -8   9  19       11.62      -10.49     63.25 o 
  -7   9  19       41.89       17.06     72.19 o 
  -6   9  19      376.75      305.90     61.82 o 
  -5   9  19      659.70      785.64     65.40 o 
  -4   9  19      341.43      349.06     77.46 o 
  -3   9  19      124.90       55.80    101.27 o 
  -2   9  19       62.49      -79.90    109.63 o 
  -1   9  19      300.53      239.71    115.21 o 
  -6  10  19     1634.05     1363.88     80.75 o 
  -5  10  19       19.02      -22.30     94.77 o 
  -4  10  19     2585.63     2538.30    189.54 o 
 -12   0  20     1596.42     1375.07    131.93 o 
 -11   0  20      557.88      531.44    102.20 o 
 -10   0  20     3110.78     2966.81    195.11 o 
  -9   0  20      969.30      922.14     66.29 o 
  -8   0  20        6.49        9.35     41.96 o 
  -7   0  20      299.88      248.63     43.65 o 
  -6   0  20     2022.08     1998.83     89.35 o 
  -5   0  20     2641.08     2690.08     96.87 o 
  -4   0  20     3191.09     3354.81    162.31 o 
  -3   0  20     1057.77      916.18     52.25 o 
  -2   0  20     1778.86     1957.21    103.68 o 
  -1   0  20        9.64       29.18     63.47 o 
   0   0  20       28.40      112.15     51.29 o 
   1   0  20      146.10      122.21     53.79 o 
   2   0  20     1751.07     1522.26     77.93 o 
 -12   1  20      511.25      494.99     75.54 o 
 -11   1  20     2266.66     2406.37    195.11 o 
 -10   1  20      145.35      216.42     46.69 o 
  -9   1  20      537.76      557.43     45.65 o 
  -8   1  20       89.63      101.36     33.27 o 
  -7   1  20       23.06       27.09     31.43 o 
  -6   1  20      529.70      563.18     42.32 o 
  -5   1  20     1922.91     1841.25     58.75 o 
  -4   1  20      182.30      137.54     31.65 o 
  -3   1  20       80.18       92.15     34.33 o 
  -2   1  20      377.24      368.38     36.53 o 
  -1   1  20     1069.09     1074.08     44.86 o 
   0   1  20      209.36      271.16     37.68 o 
   1   1  20      850.68      806.14     44.03 o 
   2   1  20      118.90       96.30     51.81 o 
 -12   2  20      249.84      466.41    109.63 o 
 -11   2  20        0.48      115.21     96.63 o 
 -10   2  20        0.11       57.89     39.93 o 
  -9   2  20       26.42       54.36     42.29 o 
  -8   2  20     2194.82     2310.33     83.29 o 
  -7   2  20      285.66      324.23     35.56 o 
  -6   2  20       62.32        6.32     33.82 o 
  -5   2  20        0.06       18.06     30.81 o 
  -4   2  20        1.25      -29.42     33.89 o 
  -3   2  20     1097.94      980.97     44.59 o 
  -2   2  20      900.63     1082.68     42.64 o 
  -1   2  20      175.10      149.19     32.93 o 
   0   2  20     1346.36     1178.94     48.51 o 
   1   2  20      324.28      435.01     40.58 o 
   2   2  20      130.96      161.06     48.93 o 
 -12   3  20        1.16      -27.87    102.20 o 
 -11   3  20      118.12      343.77    102.20 o 
 -10   3  20      381.69      404.29     54.67 o 
  -9   3  20     3938.20     4089.39    119.73 o 
  -8   3  20     1061.40     1087.78     50.00 o 
  -7   3  20       67.58       72.97     36.49 o 
  -6   3  20     1644.38     1782.18     56.87 o 
  -5   3  20      763.34      744.11     42.37 o 
  -4   3  20     2247.43     2464.55     70.67 o 
  -3   3  20     4080.76     3734.11    100.41 o 
  -2   3  20       14.10      -32.98     32.98 o 
  -1   3  20       16.19      -32.05     32.05 o 
   0   3  20      121.36       94.62     38.79 o 
   1   3  20      810.77      926.39     85.39 o 
   2   3  20     2877.14     2638.66    126.65 o 
 -10   4  20      369.75      249.50     76.98 o 
  -9   4  20      808.48      796.96     47.39 o 
  -8   4  20      189.36      140.48     43.64 o 
  -7   4  20      764.40      805.14     49.89 o 
  -6   4  20      109.17      110.31     34.23 o 
  -5   4  20     1738.04     1723.80     58.66 o 
  -4   4  20     2253.10     2192.44     73.05 o 
  -3   4  20      935.15      864.96     49.44 o 
  -2   4  20     3033.58     3012.28    111.08 o 
  -1   4  20      478.37      424.33     35.56 o 
   0   4  20      583.29      722.77     41.61 o 
   1   4  20      534.34      524.37     72.35 o 
  -9   5  20      259.70      269.27     54.13 o 
  -8   5  20      107.48       97.21     41.00 o 
  -7   5  20      282.87      398.70     40.66 o 
  -6   5  20      269.38      232.63     44.78 o 
  -5   5  20      358.77      330.89     39.41 o 
  -4   5  20      680.50      560.44     38.69 o 
  -3   5  20     2367.03     2334.32     71.22 o 
  -2   5  20      501.25      549.15     40.71 o 
  -1   5  20        0.60      -33.68     33.68 o 
   0   5  20      489.29      539.31     55.60 o 
   1   5  20      720.03      729.39     71.65 o 
 -10   6  20       19.49     -126.36    126.36 o 
  -9   6  20      494.42      408.78     87.31 o 
  -8   6  20      183.70      186.20     52.99 o 
  -7   6  20        1.54       20.68     46.60 o 
  -6   6  20     2560.03     2325.11    102.13 o 
  -5   6  20     1205.05     1278.57     49.19 o 
  -4   6  20      106.49       61.22     36.11 o 
  -3   6  20      399.20      377.49     37.17 o 
  -2   6  20       45.25       14.80     40.86 o 
  -1   6  20     1383.40     1526.56     92.81 o 
   0   6  20       61.88      208.59     85.88 o 
  -9   7  20      323.95      153.12     70.43 o 
  -8   7  20       38.91      -21.48     80.12 o 
  -7   7  20      602.90      595.84     71.54 o 
  -6   7  20      501.42      533.53     65.39 o 
  -5   7  20      425.49      308.18     58.92 o 
  -4   7  20      444.72      478.47     48.64 o 
  -3   7  20      702.74      717.16     54.95 o 
  -2   7  20      193.93      209.96     72.27 o 
  -1   7  20        0.57       46.45    115.21 o 
  -8   8  20      478.17      404.73     70.60 o 
  -7   8  20      536.25      501.96     95.70 o 
  -6   8  20        6.84       91.61     61.79 o 
  -5   8  20      876.37      913.39     71.41 o 
  -4   8  20        8.89      127.73     65.66 o 
  -3   8  20      163.77       70.61     85.48 o 
  -2   8  20      299.00      269.44    120.78 o 
 -11   1  21       10.19       82.56     73.55 o 
 -10   1  21     1784.28     1845.80    107.08 o 
  -9   1  21      640.24      625.42     58.31 o 
  -8   1  21      331.11      427.34     38.54 o 
  -7   1  21      786.13      865.94     46.27 o 
  -6   1  21      272.67      315.92     50.60 o 
  -5   1  21      259.61      241.53     36.68 o 
  -4   1  21       19.41       23.33     35.59 o 
  -3   1  21      661.17      515.92     46.12 o 
  -2   1  21     1316.50     1485.52     51.92 o 
  -1   1  21        4.44       54.76     40.61 o 
   0   1  21       17.43        3.66     41.62 o 
   1   1  21        7.74       86.60    110.56 o 
 -10   2  21      295.52      341.91    105.92 o 
  -9   2  21     3075.01     3298.30    167.31 o 
  -8   2  21     1448.86     1473.66     58.38 o 
  -7   2  21       48.50       32.97     40.41 o 
  -6   2  21      196.70      175.60     37.77 o 
  -5   2  21      395.58      382.14     38.35 o 
  -4   2  21     5011.40     5035.79    138.07 o 
  -3   2  21     2077.91     2195.45     69.76 o 
  -2   2  21      185.08      170.99     40.51 o 
  -1   2  21      542.57      579.16     51.11 o 
   0   2  21      283.32      371.22     60.25 o 
  -9   3  21      581.64      659.23     89.23 o 
  -8   3  21      127.19      136.27     54.05 o 
  -7   3  21      409.97      442.68     41.24 o 
  -6   3  21       48.41       52.03     37.58 o 
  -5   3  21      389.84      500.87     43.99 o 
  -4   3  21      182.88      202.03     41.47 o 
  -3   3  21      592.09      707.76     42.48 o 
  -2   3  21     1455.05     1441.38     57.04 o 
  -1   3  21      329.58      254.90     45.78 o 
   0   3  21       45.80       -5.02     51.61 o 
  -9   4  21      739.74      898.00     95.68 o 
  -8   4  21       41.08        9.06     65.37 o 
  -7   4  21      336.09      450.61     81.48 o 
  -6   4  21     1278.96     1203.44     55.67 o 
  -5   4  21      280.13      405.05     60.95 o 
  -4   4  21      269.74      287.60     41.98 o 
  -3   4  21      708.13      721.16     69.20 o 
  -2   4  21     1414.29     1462.53     62.22 o 
  -1   4  21        2.91       80.15     51.26 o 
   0   4  21      217.05      338.92     72.51 o 
  -9   5  21      583.11      451.97     88.63 o 
  -8   5  21      579.87      575.12     72.74 o 
  -7   5  21       51.14      -56.77     80.83 o 
  -6   5  21      178.18      110.41     65.78 o 
  -5   5  21      513.46      637.45     76.44 o 
  -4   5  21      595.40      439.39     55.92 o 
  -3   5  21      118.23      219.82     53.19 o 
  -2   5  21       37.85      -17.99     50.57 o 
  -1   5  21      416.40      475.67    171.24 o 
  -8   6  21      117.14       49.26     71.52 o 
  -7   6  21      344.88      224.84    118.92 o 
  -6   6  21       48.90       53.23    136.58 o 
  -5   6  21        4.21       23.50     62.16 o 
  -4   6  21       90.97       99.50     59.60 o 
  -3   6  21      329.19      286.76     56.46 o 
  -2   6  21       50.81      122.64     91.05 o 
  -6   7  21      374.41      329.64     84.74 o 
  -5   7  21       15.22       86.41     97.56 o 
  -4   7  21       61.00      193.92     63.36 o 
  -8   0  22       91.58      230.42    124.50 o 
  -7   0  22       22.33     -117.07    124.50 o 
  -6   0  22     2185.53     2296.18    129.42 o 
  -5   0  22      297.25      163.83     78.71 o 
  -4   0  22        2.08       41.09     75.13 o 
  -3   0  22       48.42      105.92    109.63 o 
  -2   0  22      222.57      165.16     77.22 o 
  -8   1  22      412.77      362.35    144.94 o 
  -7   1  22      560.38      687.10    200.06 o 
  -6   1  22      141.80      137.69     88.43 o 
  -5   1  22        7.35      -14.79     54.93 o 
  -4   1  22       16.53       66.97     53.77 o 
  -3   1  22      117.14      128.31     53.93 o 
  -2   1  22      611.22      660.00     60.31 o 
  -8   2  22       71.60       40.88    126.36 o 
  -7   2  22      173.06      363.23     95.69 o 
  -6   2  22     1022.93     1220.35     82.90 o 
  -5   2  22       52.95       17.80     78.11 o 
  -4   2  22        7.25       35.22     54.91 o 
  -3   2  22      124.60       84.43     55.28 o 
  -2   2  22      153.08      162.98     64.65 o 
  -8   3  22       11.19     -130.07    130.07 o 
  -7   3  22        2.32        1.16    147.73 o 
  -6   3  22       38.47       50.61     93.39 o 
  -5   3  22      886.91      967.09     95.81 o 
  -4   3  22      739.01      773.47    160.85 o 
  -3   3  22       19.97      -61.92     61.92 o 
  -7   4  22      798.65      749.87    249.93 o 
  -6   4  22     1170.34     1456.83    150.51 o 
  -5   4  22      199.14      198.28    100.34 o 
  -4   4  22      262.50      283.52     94.77 o 
                                                 
